# Supplementary material for: Landscape genomics analysis reveals the genetic basis underlying cashmere goats and dairy goats adaptation to frigid environments
Source: Stress Biol. 2025 Sep 9;5(1):56. doi: 10.1007/s44154-025-00254-5 (PMC12420540; doi:10.1007/s44154-025-00254-5)
Supplement: Supplementary file 1 — Supplementary Material 1. [file 44154_2025_254_MOESM1_ESM.xlsx]

## Sheet: supplementary.S1
Population	Abbreviation	Clean_	mapped_	Alignment	Read	Genome	Longitude	Latitude
		reads	reads	Rate	Depth	Coverage
23092831D	XNG	224827768	218640248	0.9725	12.876	0.9963	108°07′E	34°12′N
23092833D	XNG	209216665	203724992	0.9738	12.0183	0.9962	108°07′E	34°12′N
23092834D	XNG	183286527	178381705	0.9732	10.4556	0.9955	108°07′E	34°12′N
23092835D	XNG	209543492	203997245	0.9735	11.968	0.9963	108°07′E	34°12′N
23092836D	XNG	185503785	180391324	0.9724	10.5749	0.9959	108°07′E	34°12′N
23092837D	XNG	210460163	204924781	0.9737	12.0688	0.9962	108°07′E	34°12′N
23092838D	XNG	192228449	187188587	0.9738	11.0136	0.996	108°07′E	34°12′N
23092839D	XNG	183984021	179134332	0.9736	10.5204	0.9958	108°07′E	34°12′N
23092840D	XNG	336831839	327870573	0.9734	19.3196	0.997	108°07′E	34°12′N
23092841D	XNG	182296318	177275794	0.9725	10.3865	0.9954	108°07′E	34°12′N
23092842D	XNG	264401818	257184082	0.9727	15.1417	0.9968	108°07′E	34°12′N
23092843D	XNG	253976381	247195977	0.9733	14.555	0.9967	108°07′E	34°12′N
23092844D	XNG	387848043	377373154	0.973	22.1639	0.9973	108°07′E	34°12′N
23092846D	XNG	180776151	175966746	0.9734	10.2496	0.9956	108°07′E	34°12′N
23092847D	XNG	180315124	175486942	0.9732	10.2417	0.9955	108°07′E	34°12′N
23092848D	XNG	216908848	211049241	0.973	12.3969	0.9963	108°07′E	34°12′N
23092849D	XNG	278465823	270988574	0.9731	15.9035	0.997	108°07′E	34°12′N
23092850D	XNG	177646886	172945096	0.9735	10.1019	0.9955	108°07′E	34°12′N
23092851D	XNG	183136082	178118425	0.9726	10.3946	0.9957	108°07′E	34°12′N
23092852D	XNG	185887625	177222818	0.9534	10.4047	0.9955	108°07′E	34°12′N
23092853D	XNG	188172937	182866056	0.9718	10.6687	0.9957	108°07′E	34°12′N
23092854D	XNG	177522172	172644709	0.9725	10.0913	0.9956	108°07′E	34°12′N
23092855D	XNG	238228527	231178190	0.9704	13.6116	0.9952	108°07′E	34°12′N
23092856D	XNG	272060928	264621364	0.9727	15.5398	0.9968	108°07′E	34°12′N
23092857D	XNG	186464861	181387498	0.9728	10.5841	0.9953	108°07′E	34°12′N
23092858D	XNG	184123438	179159490	0.973	10.4595	0.9957	108°07′E	34°12′N
23092859D	XNG	247692737	241086662	0.9733	14.2259	0.9965	108°07′E	34°12′N
23092861D	XNG	224247855	218154457	0.9728	12.8306	0.9963	108°07′E	34°12′N
23092862D	XNG	180520575	175750026	0.9736	10.3246	0.9956	108°07′E	34°12′N
23092863D	XNG	182770386	177560721	0.9715	10.3581	0.9954	108°07′E	34°12′N
23092864D	XNG	178629926	173578308	0.9717	10.1402	0.9956	108°07′E	34°12′N
23092865D	XNG	184344380	179438868	0.9734	10.5623	0.9955	108°07′E	34°12′N
23092866D	XNG	236460200	229816069	0.9719	13.5667	0.9964	108°07′E	34°12′N
23092867D	XNG	240948678	234392230	0.9728	13.9037	0.9968	108°07′E	34°12′N
23092868D	XNG	215182919	209220096	0.9723	12.3818	0.9964	108°07′E	34°12′N
23092869D	XNG	233480829	227176040	0.973	13.4665	0.9966	108°07′E	34°12′N
23092870D	XNG	288316031	280563762	0.9731	16.6643	0.9971	108°07′E	34°12′N
23092871D	XNG	229416241	222971705	0.9719	13.1533	0.9965	108°07′E	34°12′N
23092872D	XNG	179081181	174119157	0.9723	10.2921	0.9957	108°07′E	34°12′N
23092873D	XNG	256092131	249189888	0.973	14.7536	0.9968	108°07′E	34°12′N
23092874D	XNG	190684006	185448107	0.9725	10.9576	0.9961	108°07′E	34°12′N
23092875D	XNG	223473981	217500548	0.9733	12.9018	0.9964	108°07′E	34°12′N
23092876D	XNG	187662729	182337125	0.9716	10.7501	0.9957	108°07′E	34°12′N
23092877D	XNG	177994355	173041353	0.9722	10.1932	0.9956	108°07′E	34°12′N
23092878D	XNG	273283106	265420854	0.9712	15.6027	0.997	108°07′E	34°12′N
23092879D	XNG	183050725	177990866	0.9724	10.4291	0.9957	108°07′E	34°12′N
23092880D	XNG	204656017	199042220	0.9726	11.7829	0.9962	108°07′E	34°12′N
23092881D	XNG	195529657	190111667	0.9723	11.2195	0.9963	108°07′E	34°12′N
23092882D	XNG	396622117	385741947	0.9726	22.747	0.9972	108°07′E	34°12′N
23092883D	XNG	179890972	174800992	0.9717	10.2948	0.9953	108°07′E	34°12′N
23092884D	XNG	183367030	178163422	0.9716	10.4885	0.9959	108°07′E	34°12′N
23092885D	XNG	183874880	178818754	0.9725	10.5543	0.9958	108°07′E	34°12′N
23092886D	XNG	288773855	280978473	0.973	16.6661	0.9969	108°07′E	34°12′N
23092887D	XNG	208823230	203056852	0.9724	12.0148	0.9961	108°07′E	34°12′N
23092888D	XNG	209676458	204107004	0.9734	12.1224	0.9962	108°07′E	34°12′N
23092889D	XNG	233534479	227268430	0.9732	13.4665	0.9967	108°07′E	34°12′N
23092890D	XNG	265468083	258713206	0.9746	15.364	0.997	108°07′E	34°12′N
23092891D	XNG	548191423	534471046	0.975	31.7591	0.9978	108°07′E	34°12′N
23092892D	XNG	248621856	241966792	0.9732	14.3558	0.9966	108°07′E	34°12′N
23092893D	XNG	280577987	273503136	0.9748	16.2253	0.997	108°07′E	34°12′N
23092894D	XNG	255145942	248366403	0.9734	14.7543	0.9967	108°07′E	34°12′N
23092895D	XNG	187196819	182318212	0.9739	10.8264	0.9961	108°07′E	34°12′N
23092896D	XNG	252632729	245949123	0.9735	14.5903	0.9967	108°07′E	34°12′N
23092897D	XNG	205758881	200186426	0.9729	11.8619	0.996	108°07′E	34°12′N
23092898D	XNG	308978620	300778037	0.9735	17.8672	0.9971	108°07′E	34°12′N
23092899D	XNG	181868978	176811045	0.9722	10.4312	0.996	108°07′E	34°12′N
23092900D	XNG	278590215	270506825	0.971	15.8765	0.9969	108°07′E	34°12′N
23092901D	XNG	183303798	178317701	0.9728	10.471	0.996	108°07′E	34°12′N
23092902D	XNG	181344773	176393880	0.9727	10.3455	0.9958	108°07′E	34°12′N
23092903D	XNG	366034794	356264604	0.9733	21.0124	0.9971	108°07′E	34°12′N
23092904D	XNG	266963210	259242182	0.9711	15.2595	0.9967	108°07′E	34°12′N
23092905D	XNG	180915269	176026067	0.973	10.3491	0.9957	108°07′E	34°12′N
23092906D	XNG	184774139	179857095	0.9734	10.5807	0.9958	108°07′E	34°12′N
23092907D	XNG	177975498	173238530	0.9734	10.1884	0.9957	108°07′E	34°12′N
23092909D	XNG	197707401	192427231	0.9733	11.3259	0.9963	108°07′E	34°12′N
23092910D	XNG	206756341	201190892	0.9731	11.8674	0.9963	108°07′E	34°12′N
23092911D	XNG	178106399	173284297	0.9729	10.1856	0.9957	108°07′E	34°12′N
23092912D	XNG	232615398	226280151	0.9728	13.3075	0.9965	108°07′E	34°12′N
23092913D	XNG	307693809	299623114	0.9738	17.5706	0.9968	108°07′E	34°12′N
23092914D	XNG	179881634	174891302	0.9723	10.2589	0.9959	108°07′E	34°12′N
23120404D	ZSG	289609976	281744633	0.9728	16.592	0.9967	118°54′E	29°47′N
23120405D	ZSG	280998172	273521412	0.9734	16.2117	0.997	118°54′E	29°47′N
23120406D	ZSG	269978141	262991181	0.9741	15.5848	0.9967	118°54′E	29°47′N
23120407D	ZSG	292712282	284856866	0.9732	16.8601	0.997	118°54′E	29°47′N
23120408D	ZSG	376603703	366703372	0.9737	21.7604	0.9973	118°54′E	29°47′N
23120411D	ZSG	310041545	301949711	0.9739	17.911	0.997	118°54′E	29°47′N
23120412D	ZSG	399568405	389029641	0.9736	23.0812	0.9974	118°54′E	29°47′N
23120414D	ZSG	350053128	340729071	0.9734	20.2082	0.9974	118°54′E	29°47′N
23120415D	ZSG	302656620	294439532	0.9729	17.4859	0.9969	118°54′E	29°47′N
23120419D	ZSG	329369223	319918935	0.9713	18.838	0.9971	118°54′E	29°47′N
23120422D	ZSG	234047897	227540043	0.9722	13.326	0.9969	118°54′E	29°47′N
23120424D	ZSG	204097929	198513787	0.9726	11.629	0.9961	118°54′E	29°47′N
23120425D	ZSG	271709884	264613110	0.9739	15.5009	0.997	118°54′E	29°47′N
23120426D	ZSG	184685098	179367781	0.9712	10.499	0.9958	118°54′E	29°47′N
23120427D	ZSG	243164532	236294161	0.9717	13.8288	0.9966	118°54′E	29°47′N
23120428D	ZSG	264042770	256877010	0.9729	15.031	0.9969	118°54′E	29°47′N
23120429D	ZSG	296612874	288288860	0.9719	16.8584	0.997	118°54′E	29°47′N
23120430D	ZSG	194289049	188673602	0.9711	11.0037	0.996	118°54′E	29°47′N
23120431D	ZSG	205935083	200020036	0.9713	11.6798	0.996	118°54′E	29°47′N
23120433D	ZSG	228199446	221575910	0.971	12.9438	0.9965	118°54′E	29°47′N
23120434D	ZSG	305766756	297709407	0.9736	17.4302	0.9969	118°54′E	29°47′N
23120435D	ZSG	206114799	200332875	0.9719	11.6928	0.9962	118°54′E	29°47′N
23120436D	ZSG	182962829	177714684	0.9713	10.3811	0.9958	118°54′E	29°47′N
23120437D	ZSG	245414169	238294531	0.971	13.9574	0.9968	118°54′E	29°47′N
23120438D	ZSG	260712610	253832408	0.9736	14.8918	0.9968	118°54′E	29°47′N
23120439D	ZSG	343972790	334558302	0.9726	19.6097	0.9973	118°54′E	29°47′N
23120440D	ZSG	241006826	234699023	0.9738	13.7863	0.9968	118°54′E	29°47′N
23120441D	ZSG	259225165	251894836	0.9717	14.7356	0.9968	118°54′E	29°47′N
23120442D	ZSG	264860567	257570565	0.9725	15.0878	0.9969	118°54′E	29°47′N
23120444D	ZSG	237056476	230433814	0.9721	13.4591	0.9966	118°54′E	29°47′N
23120445D	ZSG	266070118	258672783	0.9722	15.1767	0.997	118°54′E	29°47′N
23120446D	ZSG	294890364	286657167	0.9721	16.7894	0.9971	118°54′E	29°47′N
23120447D	ZSG	342440053	333702563	0.9745	19.6924	0.997	118°54′E	29°47′N
23120448D	ZSG	302648665	294404669	0.9728	17.3125	0.9969	118°54′E	29°47′N
23120449D	ZSG	398877292	388765184	0.9746	22.9455	0.9971	118°54′E	29°47′N
23120450D	ZSG	329448935	320645303	0.9733	18.901	0.997	118°54′E	29°47′N
23120451D	ZSG	292995455	284918243	0.9724	16.7763	0.9971	118°54′E	29°47′N
23120452D	ZSG	295324278	287212550	0.9725	16.8861	0.9972	118°54′E	29°47′N
23120453D	ZSG	276547241	268963572	0.9726	15.8372	0.9971	118°54′E	29°47′N
23120454D	ZSG	304530271	296205446	0.9727	17.4374	0.9973	118°54′E	29°47′N
23120455D	ZSG	241505247	234649893	0.9716	13.7615	0.9969	118°54′E	29°47′N
23120457D	ZSG	314560976	305990072	0.9728	18.0212	0.9972	118°54′E	29°47′N
23120459D	ZSG	300974257	292767167	0.9727	17.2155	0.9972	118°54′E	29°47′N
23120460D	ZSG	298255553	290087968	0.9726	17.0374	0.9971	118°54′E	29°47′N
23120463D	ZSG	198714279	193085635	0.9717	11.3228	0.9964	118°54′E	29°47′N
23120464D	ZSG	286510370	278662623	0.9726	16.3772	0.997	118°54′E	29°47′N
23120465D	ZSG	254861079	248243261	0.974	14.5943	0.997	118°54′E	29°47′N
23120466D	ZSG	416754803	405711853	0.9735	23.8926	0.9974	118°54′E	29°47′N
23120467D	ZSG	265212826	258261132	0.9738	15.3555	0.9967	118°54′E	29°47′N
23120468D	ZSG	240415187	233922415	0.973	13.7591	0.9968	118°54′E	29°47′N
23120469D	ZSG	196190595	191034599	0.9737	11.2109	0.9966	118°54′E	29°47′N
23120470D	ZSG	205195566	199542467	0.9725	11.7408	0.9965	118°54′E	29°47′N
23120471D	ZSG	248287303	241635243	0.9732	14.213	0.997	118°54′E	29°47′N
23120472D	ZSG	275986953	268582856	0.9732	15.783	0.997	118°54′E	29°47′N
23120473D	ZSG	290359617	282427068	0.9727	16.647	0.9971	118°54′E	29°47′N
23120474D	ZSG	246131816	239354129	0.9725	14.0994	0.9968	118°54′E	29°47′N
23120475D	ZSG	282284346	274713034	0.9732	16.1843	0.9969	118°54′E	29°47′N
23120476D	ZSG	196072337	190492198	0.9715	11.2201	0.9962	118°54′E	29°47′N
23120478D	ZSG	289229533	281404041	0.9729	16.5939	0.9971	118°54′E	29°47′N
23120479D	ZSG	293558407	285596638	0.9729	16.8313	0.997	118°54′E	29°47′N
23120480D	ZSG	309516282	301309287	0.9735	17.7487	0.9972	118°54′E	29°47′N
23120481D	ZSG	275200827	267621177	0.9725	15.7335	0.997	118°54′E	29°47′N
23120482D	ZSG	293785562	285710092	0.9725	16.8143	0.9971	118°54′E	29°47′N
23120483D	ZSG	232461839	226138143	0.9728	13.3076	0.9966	118°54′E	29°47′N
23120484D	ZSG	418480364	407936849	0.9748	24.1756	0.9975	118°54′E	29°47′N
23120485D	ZSG	251960526	245081740	0.9727	14.587	0.9965	118°54′E	29°47′N
23120486D	ZSG	227979904	221868013	0.9732	13.1996	0.9962	118°54′E	29°47′N
23120487D	ZSG	292346195	284569904	0.9734	16.9337	0.9968	118°54′E	29°47′N
23120488D	ZSG	311546331	303452603	0.974	18.062	0.9969	118°54′E	29°47′N
23120489D	ZSG	289990658	282287074	0.9734	16.8077	0.997	118°54′E	29°47′N
23120491D	ZSG	208083815	202405214	0.9727	12.0335	0.9962	118°54′E	29°47′N
23120492D	ZSG	368484391	358546216	0.973	21.3464	0.997	118°54′E	29°47′N
23120493D	ZSG	308217037	300124491	0.9737	17.8603	0.9969	118°54′E	29°47′N
23120494D	ZSG	335599261	326613289	0.9732	19.4336	0.997	118°54′E	29°47′N
23120495D	ZSG	451352363	439450900	0.9736	26.1617	0.9972	118°54′E	29°47′N
23120496D	ZSG	264309284	257074207	0.9726	15.304	0.9967	118°54′E	29°47′N
23120497D	ZSG	323562496	315025072	0.9736	18.768	0.9969	118°54′E	29°47′N
23120498D	ZSG	307203191	298994900	0.9733	17.7864	0.9971	118°54′E	29°47′N
23120499D	ZSG	298685484	290457150	0.9725	17.2785	0.997	118°54′E	29°47′N
23120500D	ZSG	346218398	337115806	0.9737	20.0687	0.9971	118°54′E	29°47′N
NM1A	NSG	191008444	186615574	0.977	10.8843	0.9952	112°07'E	40°35'E
NM2A	NSG	292728195	285700406	0.976	16.7219	0.997	112°07'E	40°35'E
NM3A	NSG	231365114	226374083	0.9784	13.1339	0.9961	112°07'E	40°35'E
NM4A	NSG	270519764	264447204	0.9776	15.4769	0.9965	112°07'E	40°35'E
NM5A	NSG	319929952	312476943	0.9767	18.1391	0.9967	112°07'E	40°35'E
NM6A	NSG	314169648	306745724	0.9764	17.9585	0.9968	112°07'E	40°35'E
NM7A	NSG	244678940	238791338	0.9759	13.9551	0.9967	112°07'E	40°35'E
NM8A	NSG	232390854	227066526	0.9771	13.2262	0.9966	112°07'E	40°35'E
NM9A	NSG	327487881	319611624	0.9759	18.9474	0.9965	112°07'E	40°35'E
NM10A	NSG	238239583	233088883	0.9784	13.638	0.9959	112°07'E	40°35'E
NM11A	NSG	213432731	208436647	0.9766	12.3581	0.9959	112°07'E	40°35'E
NM12A	NSG	212337855	207417808	0.9768	12.2897	0.9958	112°07'E	40°35'E
NM13A	NSG	204921399	200393417	0.9779	11.8675	0.9955	112°07'E	40°35'E
NM14A	NSG	269943338	263735359	0.977	15.6391	0.9964	112°07'E	40°35'E
NM15A	NSG	277399305	271051439	0.9771	16.0672	0.9964	112°07'E	40°35'E
NM16A	NSG	260849283	254661134	0.9763	15.0945	0.9963	112°07'E	40°35'E
NM17A	NSG	314940296	307461484	0.9763	18.2335	0.9969	112°07'E	40°35'E
NM18A	NSG	201959732	197074789	0.9758	11.6788	0.9954	112°07'E	40°35'E
NM19B	NSG	294560785	288110295	0.9781	17.0403	0.9962	112°07'E	40°35'E
NM20A	NSG	243057769	237474323	0.977	14.0708	0.9961	112°07'E	40°35'E
NM21A	NSG	246598072	241286401	0.9785	14.2946	0.9961	112°07'E	40°35'E
NM22A	NSG	244949393	239576971	0.9781	14.1889	0.996	112°07'E	40°35'E
NM23A	NSG	258613547	252695471	0.9771	14.9714	0.9962	112°07'E	40°35'E
NM24A	NSG	229947563	224892232	0.978	13.3029	0.9959	112°07'E	40°35'E
NM25A	NSG	254678482	248840165	0.9771	14.7231	0.9961	112°07'E	40°35'E
NM26A	NSG	274166149	268052821	0.9777	15.8676	0.9963	112°07'E	40°35'E
NM27A	NSG	277061890	271654530	0.9805	15.506	0.9969	112°07'E	40°35'E
NM28A	NSG	217971084	213931097	0.9815	12.2448	0.9952	112°07'E	40°35'E
NM29A	NSG	271277212	266089714	0.9809	15.346	0.9959	112°07'E	40°35'E
NM30A	NSG	283521163	277806727	0.9798	16.0824	0.9961	112°07'E	40°35'E
NM31A	NSG	224892444	220119509	0.9788	12.7071	0.9954	112°07'E	40°35'E
NM32A	NSG	256225978	251322166	0.9809	14.4966	0.9957	112°07'E	40°35'E
NM33A	NSG	250899519	245492132	0.9784	14.1615	0.9958	112°07'E	40°35'E
NM34A	NSG	213886949	209299387	0.9786	12.0213	0.9956	112°07'E	40°35'E
NM35A	NSG	224589836	219974557	0.9795	12.6695	0.995	112°07'E	40°35'E
NM36A	NSG	208750003	204530972	0.9798	11.665	0.9952	112°07'E	40°35'E
NM37A	NSG	229308266	224639609	0.9796	12.9766	0.9953	112°07'E	40°35'E
NM38A	NSG	283226026	277631010	0.9802	16.0542	0.9962	112°07'E	40°35'E
NM39A	NSG	292377205	286921160	0.9813	16.5813	0.9963	112°07'E	40°35'E
NM40A	NSG	234929502	229838451	0.9783	13.2491	0.9955	112°07'E	40°35'E
NM41A	NSG	254256037	249039751	0.9795	14.4069	0.9956	112°07'E	40°35'E
NM42A	NSG	248880983	243623827	0.9789	14.0579	0.9958	112°07'E	40°35'E
NM43A	NSG	254871343	249672811	0.9796	14.3691	0.9958	112°07'E	40°35'E
NM44A	NSG	228344535	223639580	0.9794	12.9058	0.9952	112°07'E	40°35'E
NM45A	NSG	247905634	243071258	0.9805	14.0572	0.9959	112°07'E	40°35'E
NM46A	NSG	255425354	250629018	0.9812	14.5129	0.9961	112°07'E	40°35'E
NM47A	NSG	259870791	254698726	0.9801	14.7214	0.9959	112°07'E	40°35'E
NM48A	NSG	255341425	250243950	0.98	14.4811	0.9959	112°07'E	40°35'E
NM49A	NSG	278541899	272739613	0.9792	16.0481	0.9959	112°07'E	40°35'E
NM50A	NSG	268249193	263515473	0.9824	15.4245	0.9963	112°07'E	40°35'E
NM51A	NSG	256559604	251200093	0.9791	14.7449	0.9959	112°07'E	40°35'E
NM52B	NSG	269868485	264180884	0.9789	15.6042	0.9964	112°07'E	40°35'E
NM53A	NSG	275124337	269873470	0.9809	15.8416	0.996	112°07'E	40°35'E
NM54A	NSG	283417738	277704659	0.9798	16.3203	0.9964	112°07'E	40°35'E
NM55A	NSG	223337522	218620878	0.9789	12.6119	0.9952	112°07'E	40°35'E
NM56B	NSG	262771747	257128943	0.9785	15.1891	0.9961	112°07'E	40°35'E
NM57A	NSG	296032684	290559112	0.9815	16.7918	0.9962	112°07'E	40°35'E
NM58A	NSG	285065387	279491399	0.9804	16.1155	0.9963	112°07'E	40°35'E
NM59A	NSG	252456316	247604342	0.9808	14.2826	0.9957	112°07'E	40°35'E
NM60A	NSG	208619801	204410021	0.9798	11.7924	0.9951	112°07'E	40°35'E
NM61A	NSG	232375837	227830257	0.9804	13.1341	0.996	112°07'E	40°35'E
NM62A	NSG	265541070	260450124	0.9808	15.0515	0.996	112°07'E	40°35'E
NM63A	NSG	215316203	211175692	0.9808	12.0757	0.9948	112°07'E	40°35'E
NM64A	NSG	199727801	195771983	0.9802	11.3035	0.9949	112°07'E	40°35'E
NM65A	NSG	289225397	283746376	0.9811	16.4129	0.9962	112°07'E	40°35'E
NM66A	NSG	261487554	256128277	0.9795	14.7803	0.9957	112°07'E	40°35'E
NM67A	NSG	210025647	205875633	0.9802	11.8926	0.9958	112°07'E	40°35'E
NM68A	NSG	196904878	192989319	0.9801	11.1446	0.9949	112°07'E	40°35'E
NM69A	NSG	233365076	228122664	0.9775	13.1657	0.9953	112°07'E	40°35'E
NM70A	NSG	246667572	241467867	0.9789	13.9483	0.9958	112°07'E	40°35'E
NM71A	NSG	230397940	225587139	0.9791	13.0368	0.9951	112°07'E	40°35'E
NM72A	NSG	238681426	233548521	0.9785	13.4909	0.9955	112°07'E	40°35'E
NM73A	NSG	231823218	227143985	0.9798	13.131	0.9955	112°07'E	40°35'E
NM74A	NSG	285481645	279592774	0.9794	16.54	0.9964	112°07'E	40°35'E
NM75A	NSG	314235073	308098894	0.9805	18.1971	0.9964	112°07'E	40°35'E
NM76A	NSG	270722376	265184697	0.9795	15.668	0.9965	112°07'E	40°35'E
NM77A	NSG	251247094	248930987	0.9908	14.3413	0.9956	112°07'E	40°35'E
NM78A	NSG	231843644	227398925	0.9808	13.4305	0.9958	112°07'E	40°35'E
NM79A	NSG	213081845	209055893	0.9811	12.3419	0.9956	112°07'E	40°35'E
NM80A	NSG	292848106	287184183	0.9807	16.9665	0.9966	112°07'E	40°35'E

## Sheet: supplementary.S2
Population	Abbreviation	Clean_	mapped_	Alignment	Read	Genome	Longitude	Latitude	BioSample
		reads	reads	Rate	Depth	Coverage
WMG0004	WMG	419958944	407437116	0.9702	16.1564	0.998	115°10′E	44°41′N	SAMN30049274
WMG0006	WMG	401423710	389252134	0.9697	15.4112	0.9977	115°10′E	44°41′N	SAMN30049276
WMG0007	WMG	324642485	314636309	0.9692	12.4438	0.9977	115°10′E	44°41′N	SAMN30049277
WMG0008	WMG	365928709	354569552	0.969	14.0317	0.998	115°10′E	44°41′N	SAMN30049278
WMG0009	WMG	278113635	269547768	0.9692	10.6545	0.9975	115°10′E	44°41′N	SAMN30049279
WMG0011	WMG	268496333	260147530	0.9689	10.2652	0.9975	115°10′E	44°41′N	SAMN30049280
WMG0012	WMG	362294966	351073973	0.969	13.8698	0.9978	115°10′E	44°41′N	SAMN30049281
WMG0013	WMG	224404620	217557421	0.9695	8.5332	0.9962	115°10′E	44°41′N	SAMN30049271
WMG0016	WMG	287813388	282374819	0.9811	11.1255	0.9968	115°10′E	44°41′N	SAMN30049272
BBG274	BBG	304869158	297647736	0.9763	16.8588	0.9968	99°23'E	26°29'N	SAMN30049313
BBG1674	BBG	316479748	309094848	0.9767	17.6134	0.9969	99°23'E	26°29'N	SAMN30049321
BBG1790	BBG	358648195	353372963	0.9853	20.3242	0.9973	99°23'E	26°29'N	SAMN30049322
BBG3101	BBG	382797393	377040810	0.985	21.7342	0.9976	99°23'E	26°29'N	SAMN30049314
BBG3674	BBG	335406823	330096444	0.9842	18.8667	0.9969	99°23'E	26°29'N	SAMN30049327
BBG6106	BBG	332190119	324917732	0.9781	18.596	0.9972	99°23'E	26°29'N	SAMN30049315
BBG8111	BBG	334240318	326547978	0.977	18.6746	0.9972	99°23'E	26°29'N	SAMN30049317
BBG10101	BBG	310107012	303248328	0.9779	17.2483	0.9974	99°23'E	26°29'N	SAMN30049319
BBG26101	BBG	334852695	329308908	0.9834	18.8349	0.9972	99°23'E	26°29'N	SAMN30049324
BBG28106	BBG	388211644	377768603	0.9731	21.6727	0.9972	99°23'E	26°29'N	SAMN30049325
JTY0001	JTY	256165363	250965358	0.9797	9.9137	0.9971	104°20'E	30°29'N	SAMN30049305
JTY0012	JTY	290564780	281317511	0.9682	11.0682	0.9975	104°20'E	30°29'N	SAMN30049309
JTY0022	JTY	282861308	273924178	0.9684	10.7899	0.9974	104°20'E	30°29'N	SAMN30049307
JTY0034	JTY	297853565	288612405	0.969	11.3676	0.9976	104°20'E	30°29'N	SAMN30049310
JTY0038	JTY	208865446	202653458	0.9703	7.984	0.9961	104°20'E	30°29'N	SAMN30049302
JTY0042	JTY	245639939	238545451	0.9711	9.4143	0.997	104°20'E	30°29'N	SAMN30049304
JTY0045	JTY	264469430	256615581	0.9703	10.0824	0.9972	104°20'E	30°29'N	SAMN30049306
JTY0050	JTY	319945371	310232887	0.9696	12.1937	0.9979	104°20'E	30°29'N	SAMN30049311
JTY0062	JTY	286197089	277944068	0.9712	10.972	0.9975	104°20'E	30°29'N	SAMN30049311
JTY0076	JTY	238154814	231297966	0.9712	9.1018	0.9971	104°20'E	30°29'N	SAMN30049303
ERR313200	IWG	369004672	356769888	0.9668	14.0652	0.9983	46°61′E	38°30′N	SAMEA2065423
ERR313202	IWG	349870959	337766276	0.9654	13.1977	0.9982	46°61′E	38°30′N	SAMEA2065430
ERR313204	IWG	350432465	338660591	0.9664	13.2665	0.998	46°61′E	38°30′N	SAMEA2065434
ERR313206	IWG	327224638	320383637	0.9791	12.7374	0.998	46°61′E	38°30′N	SAMEA2065587
ERR313207	IWG	362559374	350567952	0.9669	13.8362	0.9981	46°61′E	38°30′N	SAMEA2065427
ERR313209	IWG	327859682	316982699	0.9668	12.4438	0.9981	46°61′E	38°30′N	SAMEA2065431
ERR313210	IWG	357511119	345930726	0.9676	13.6663	0.9978	46°61′E	38°30′N	SAMEA2065433
ERR313211	IWG	346789055	339605663	0.9793	13.4448	0.9979	46°61′E	38°30′N	SAMEA2065424
ERR313212	IWG	353784051	342197666	0.9673	13.5241	0.9982	46°61′E	38°30′N	SAMEA1966659
SRR12678878	TBG	265157899	265683922	0.9734	15.516	0.998	78°7′E	32°7′N	SAMN16077333
SRR12678880	TBG	289321623	282694400	0.9771	16.9442	0.9979	78°7′E	32°7′N	SAMN16077331
SRR12678881	TBG	275963384	261950919	0.9772	16.1453	0.9976	78°7′E	32°7′N	SAMN16077330
SRR12678882	TBG	268050528	250197396	0.9761	15.7057	0.9978	78°7′E	32°7′N	SAMN16077329
SRR12678883	TBG	263781539	257672632	0.9768	15.4398	0.9978	78°7′E	32°7′N	SAMN16077328
SRR12678884	TBG	263967308	257524163	0.9756	15.4288	0.9979	78°7′E	32°7′N	SAMN16077327
SRR12678885	TBG	256333275	252836803	0.9768	14.998	0.9977	78°7′E	32°7′N	SAMN16077326
SRR12678886	TBG	258831383	269496622	0.9766	15.1593	0.9979	78°7′E	32°7′N	SAMN16077325
SRR12678887	TBG	272948876	258933703	0.9765	15.9274	0.9978	78°7′E	32°7′N	SAMN16077324
CRR281592	TGB	136923171	132455798	0.9674	6.473	0.9881	127°30′E	47°30′N	SAMC353091
CRR281593	TGB	125072575	120983161	0.9673	5.9091	0.9851	127°30′E	47°30′N	SAMC353092
CRR281594	TGB	131392296	126961668	0.9663	6.2034	0.984	127°30′E	47°30′N	SAMC353093
CRR281595	TGB	91567896	88465849	0.9661	4.3069	0.964	127°30′E	47°30′N	SAMC353094
CRR281596	TGB	116672655	112838156	0.9671	5.5003	0.9812	127°30′E	47°30′N	SAMC353095
CRR281597	TGB	130780447	126468514	0.967	6.2036	0.9868	127°30′E	47°30′N	SAMC353096
CRR281598	TGB	117061632	113230064	0.9673	5.5402	0.9817	127°30′E	47°30′N	SAMC353097
CRR281599	TGB	118583067	114543070	0.9659	5.5691	0.9804	127°30′E	47°30′N	SAMC353098
CRR281600	TGB	118948165	116598726	0.9802	5.7124	0.984	127°30′E	47°30′N	SAMC353099
CRR281601	TGB	110743548	108576414	0.9804	5.3379	0.9807	127°30′E	47°30′N	SAMC353100

## Sheet: supplementary.S3
Number of effects by type and region
Type (alphabetical order)		Count	Percent		Type (alphabetical order)		Count	Percent
3_prime_UTR_variant		520711	0.00729		DOWNSTREAM		3314527	0.04648
5_prime_UTR_premature_start_codon_gain_variant		19755	0.00028		EXON		836600	0.01173
5_prime_UTR_variant		124353	0.00174		INTERGENIC		23678132	0.33206
downstream_gene_variant		3314527	0.04643		INTRON		39473197	0.55357
initiator_codon_variant		7	0		SPLICE_SITE_ACCEPTOR		1216	2e-05
intergenic_region		23678132	0.3317		SPLICE_SITE_DONOR		1650	2e-05
intragenic_variant		1416	2e-05		SPLICE_SITE_REGION		69381	0.00097
intron_variant		39534157	0.55383		TRANSCRIPT		1594	2e-05
missense_variant		287054	0.00402		UPSTREAM		3265472	0.04579
non_canonical_start_codon		1	0		UTR_3_PRIME		520711	0.0073
non_coding_transcript_exon_variant		154090	0.00216		UTR_5_PRIME		144108	0.00202
non_coding_transcript_variant		178	0
splice_acceptor_variant		1216	2e-05
splice_donor_variant		1669	2e-05
splice_region_variant		76168	0.00107
start_lost		12	0
stop_gained		22409	0.00031
stop_lost		21346	0.0003
stop_retained_variant		12184	0.00017
synonymous_variant		348476	0.00488
upstream_gene_variant		3265472	0.04575

## Sheet: supplementary.S4
Ts/Tv (transitions / transversions)
Transitions	2167457868
Transversions	911366316
Ts/Tv ratio	2.3783

## Sheet: supplementary.S5
FST_PI_TGB_VS_ZSG TOP5% gene
chr10	1	180000	chr10	Gnomon	gene	143203	148886	.	-	.	ID	gene-B2M	Dbxref	GeneID:102168267	Name	B2M	gbkey	Gene	gene	B2M	gene_biotype	protein_coding
chr10	1	180000	chr10	Gnomon	gene	164424	170743	.	-	.	ID	gene-LOC102168547	Dbxref	GeneID:102168547	Name	LOC102168547	gbkey	Gene	gene	LOC102168547	gene_biotype	protein_coding
chr10	1	180000	chr10	Gnomon	gene	48725	85521	.	-	.	ID	gene-TERB2	Dbxref	GeneID:102168835	Name	TERB2	gbkey	Gene	gene	TERB2	gene_biotype	protein_coding
chr10	1	180000	chr10	Gnomon	gene	91452	122281	.	-	.	ID	gene-TRIM69	Dbxref	GeneID:102186487	Name	TRIM69	gbkey	Gene	gene	TRIM69	gene_biotype	protein_coding
chr10	14770001	14880000	chr10	Gnomon	gene	14766664	14783488	.	-	.	ID	gene-CIPC	Dbxref	GeneID:102168355	Name	CIPC	gbkey	Gene	gene	CIPC	gene_biotype	protein_coding
chr10	14770001	14880000	chr10	Gnomon	gene	14839687	14842681	.	-	.	ID	gene-LOC106502578	Dbxref	GeneID:106502578	Name	LOC106502578	gbkey	Gene	gene	LOC106502578	gene_biotype	lncRNA
chr10	14770001	14880000	chr10	Gnomon	gene	14842645	14845856	.	+	.	ID	gene-IRF2BPL	Dbxref	GeneID:102177067	Name	IRF2BPL	gbkey	Gene	gene	IRF2BPL	gene_biotype	protein_coding
chr10	17160001	17220000	chr10	Gnomon	gene	17131494	17176836	.	+	.	ID	gene-AREL1	Dbxref	GeneID:102191144	Name	AREL1	gbkey	Gene	gene	AREL1	gene_biotype	protein_coding
chr10	26590001	26650000	chr10	Gnomon	gene	26588338	26611159	.	+	.	ID	gene-LOC102175585	Dbxref	GeneID:102175585	Name	LOC102175585	gbkey	Gene	gene	LOC102175585	gene_biotype	protein_coding
chr10	26910001	26960000	chr10	Gnomon	gene	26722712	27046703	.	-	.	ID	gene-SYNE2	Dbxref	GeneID:102184156	Name	SYNE2	gbkey	Gene	gene	SYNE2	gene_biotype	protein_coding
chr10	26910001	26960000	chr10	tRNAscan-SE	gene	26930642	26930713	.	+	.	ID	gene-TRNAW-CCA-58	Dbxref	GeneID:108637032	Name	TRNAW-CCA	gbkey	Gene	gene	TRNAW-CCA	gene_biotype	tRNA
chr10	65580001	65640000	chr10	Gnomon	gene	65633019	65677730	.	+	.	ID	gene-PLA2G4E	Dbxref	GeneID:102187595	Name	PLA2G4E	gbkey	Gene	gene	PLA2G4E	gene_biotype	protein_coding
chr10	76540001	76590000	chr10	Gnomon	gene	76562162	76576183	.	+	.	ID	gene-LOC106502530	Dbxref	GeneID:106502530	Name	LOC106502530	gbkey	Gene	gene	LOC106502530	gene_biotype	protein_coding
chr10	76540001	76590000	chr10	Gnomon	gene	76562162	76581061	.	+	.	ID	gene-LOC102176126	Dbxref	GeneID:102176126	Name	LOC102176126	gbkey	Gene	gene	LOC102176126	gene_biotype	protein_coding
chr10	76540001	76590000	chr10	Gnomon	gene	76562500	76600368	.	+	.	ID	gene-RNASE6	Dbxref	GeneID:102175215	Name	RNASE6	gbkey	Gene	gene	RNASE6	gene_biotype	protein_coding
chr10	76540001	76590000	chr10	Gnomon	gene	76587324	76587766	.	+	.	ID	gene-EDDM3B	Dbxref	GeneID:102174940	Name	EDDM3B	gbkey	Gene	gene	EDDM3B	gene_biotype	protein_coding
chr10	76540001	76590000	chr10	tRNAscan-SE	gene	76559518	76559590	.	+	.	ID	gene-TRNAT-UGU-5	Dbxref	GeneID:108637044	Name	TRNAT-UGU	gbkey	Gene	gene	TRNAT-UGU	gene_biotype	tRNA
chr10	76540001	76590000	chr10	tRNAscan-SE	gene	76560697	76560786	.	+	.	ID	gene-TRNAY-GUA-11	Dbxref	GeneID:108637045	Name	TRNAY-GUA	gbkey	Gene	gene	TRNAY-GUA	gene_biotype	tRNA
chr10	76540001	76590000	chr10	tRNAscan-SE	gene	76561902	76561973	.	+	.	ID	gene-TRNAP-UGG-2	Dbxref	GeneID:108637046	Name	TRNAP-UGG	gbkey	Gene	gene	TRNAP-UGG	gene_biotype	tRNA
chr10	79850001	79950000	chr10	BestRefSeq	gene	79935204	79935311	.	-	.	ID	gene-MIR208B	Dbxref	GeneID:104795767,miRBase:MI0030685	Name	MIR208B	description	microRNA 208b	gbkey	Gene	gene	MIR208B	gene_biotype	miRNA	gene_synonym	chi-mir-208b
chr10	79850001	79950000	chr10	Gnomon	gene	79846418	79853276	.	+	.	ID	gene-PABPN1	Dbxref	GeneID:102172629	Name	PABPN1	gbkey	Gene	gene	PABPN1	gene_biotype	protein_coding
chr10	79850001	79950000	chr10	Gnomon	gene	79862679	79870554	.	-	.	ID	gene-SLC22A17	Dbxref	GeneID:102182411	Name	SLC22A17	gbkey	Gene	gene	SLC22A17	gene_biotype	protein_coding
chr10	79850001	79950000	chr10	Gnomon	gene	79871940	79883255	.	-	.	ID	gene-EFS	Dbxref	GeneID:102182131	Name	EFS	gbkey	Gene	gene	EFS	gene_biotype	protein_coding
chr10	79850001	79950000	chr10	Gnomon	gene	79889719	79893042	.	+	.	ID	gene-IL25	Dbxref	GeneID:102171712	Name	IL25	gbkey	Gene	gene	IL25	gene_biotype	protein_coding
chr10	79850001	79950000	chr10	Gnomon	gene	79893581	79896385	.	+	.	ID	gene-CMTM5	Dbxref	GeneID:102171429	Name	CMTM5	gbkey	Gene	gene	CMTM5	gene_biotype	protein_coding
chr10	79850001	79950000	chr10	Gnomon	gene	79898683	79925120	.	-	.	ID	gene-LOC106502520	Dbxref	GeneID:106502520	Name	LOC106502520	gbkey	Gene	gene	LOC106502520	gene_biotype	protein_coding
chr10	79850001	79950000	chr10	Gnomon	gene	79930267	79952006	.	-	.	ID	gene-LOC102181869	Dbxref	GeneID:102181869	Name	LOC102181869	gbkey	Gene	gene	LOC102181869	gene_biotype	protein_coding
chr10	80940001	80990000	chr10	Gnomon	gene	80911808	80946803	.	-	.	ID	gene-CD276	Dbxref	GeneID:102176887	Name	CD276	gbkey	Gene	gene	CD276	gene_biotype	protein_coding
chr10	89610001	89670000	chr10	Gnomon	gene	89558229	89658168	.	-	.	ID	gene-TXNDC16	Dbxref	GeneID:102181215	Name	TXNDC16	gbkey	Gene	gene	TXNDC16	gene_biotype	protein_coding
chr10	89610001	89670000	chr10	Gnomon	gene	89658741	89714098	.	+	.	ID	gene-GPR137C	Dbxref	GeneID:102180943	Name	GPR137C	gbkey	Gene	gene	GPR137C	gene_biotype	protein_coding
chr10	89610001	89670000	chr10	tRNAscan-SE	gene	89640007	89640078	.	-	.	ID	gene-TRNAW-CCA-60	Dbxref	GeneID:108637028	Name	TRNAW-CCA	gbkey	Gene	gene	TRNAW-CCA	gene_biotype	tRNA
chr10	92320001	92400000	chr10	Gnomon	gene	92316566	92401480	.	+	.	ID	gene-TBCA	Dbxref	GeneID:102188860	Name	TBCA	gbkey	Gene	gene	TBCA	gene_biotype	protein_coding
chr1	105860001	105920000	chr1	Gnomon	gene	105889211	105922236	.	+	.	ID	gene-B3GALNT1	Dbxref	GeneID:102172392	Name	B3GALNT1	gbkey	Gene	gene	B3GALNT1	gene_biotype	protein_coding
chr11	103160001	103260000	chr11	Gnomon	gene	103139103	103174146	.	-	.	ID	gene-LOC102189594	Dbxref	GeneID:102189594	Name	LOC102189594	gbkey	Gene	gene	LOC102189594	gene_biotype	protein_coding
chr11	103160001	103260000	chr11	Gnomon	gene	103179116	103224725	.	-	.	ID	gene-CCDC187	Dbxref	GeneID:102189874	Name	CCDC187	gbkey	Gene	gene	CCDC187	gene_biotype	protein_coding
chr11	103160001	103260000	chr11	Gnomon	gene	103233280	103236379	.	+	.	ID	gene-GPSM1	Dbxref	GeneID:108637174	Name	GPSM1	gbkey	Gene	gene	GPSM1	gene_biotype	protein_coding	partial	TRUE	start_range	.,103233280
chr11	103160001	103260000	chr11	Gnomon	gene	103240018	103241932	.	-	.	ID	gene-DNLZ	Dbxref	GeneID:102170706	Name	DNLZ	gbkey	Gene	gene	DNLZ	gene_biotype	protein_coding
chr11	103160001	103260000	chr11	Gnomon	gene	103242044	103250512	.	-	.	ID	gene-CARD9	Dbxref	GeneID:102170987	Name	CARD9	gbkey	Gene	gene	CARD9	gene_biotype	protein_coding
chr11	103160001	103260000	chr11	Gnomon	gene	103250772	103272873	.	-	.	ID	gene-SNAPC4	Dbxref	GeneID:102171253	Name	SNAPC4	gbkey	Gene	gene	SNAPC4	gene_biotype	protein_coding
chr11	103340001	103410000	chr11	Gnomon	gene	103349994	103395722	.	-	.	ID	gene-NOTCH1	Dbxref	GeneID:102172636	Name	NOTCH1	gbkey	Gene	gene	NOTCH1	gene_biotype	protein_coding
chr11	103720001	103790000	chr11	Gnomon	gene	103722208	103755062	.	+	.	ID	gene-ADAMTS13	Dbxref	GeneID:102174580	Name	ADAMTS13	gbkey	Gene	gene	ADAMTS13	gene_biotype	protein_coding
chr11	103720001	103790000	chr11	Gnomon	gene	103755819	103764723	.	+	.	ID	gene-CACFD1	Dbxref	GeneID:106502676	Name	CACFD1	gbkey	Gene	gene	CACFD1	gene_biotype	protein_coding
chr11	103720001	103790000	chr11	Gnomon	gene	103765024	103772701	.	-	.	ID	gene-SLC2A6	Dbxref	GeneID:102175135	Name	SLC2A6	gbkey	Gene	gene	SLC2A6	gene_biotype	protein_coding
chr11	104140001	104200000	chr11	Gnomon	gene	103994371	104172220	.	-	.	ID	gene-VAV2	Dbxref	GeneID:102176802	Name	VAV2	gbkey	Gene	gene	VAV2	gene_biotype	protein_coding
chr11	104140001	104200000	chr11	Gnomon	gene	104193786	104198286	.	+	.	ID	gene-LOC106502679	Dbxref	GeneID:106502679	Name	LOC106502679	gbkey	Gene	gene	LOC106502679	gene_biotype	lncRNA
chr11	104380001	104450000	chr11	Gnomon	gene	104416400	104420054	.	-	.	ID	gene-LOC108637097	Dbxref	GeneID:108637097	Name	LOC108637097	gbkey	Gene	gene	LOC108637097	gene_biotype	protein_coding
chr11	105900001	105960000	chr11	Gnomon	gene	105898334	105904398	.	+	.	ID	gene-ENTPD8	Dbxref	GeneID:108637182	Name	ENTPD8	gbkey	Gene	gene	ENTPD8	gene_biotype	protein_coding
chr11	105900001	105960000	chr11	Gnomon	gene	105904357	105913147	.	-	.	ID	gene-NOXA1	Dbxref	GeneID:102173284	Name	NOXA1	gbkey	Gene	gene	NOXA1	gene_biotype	protein_coding
chr11	105900001	105960000	chr11	Gnomon	gene	105913487	105940818	.	+	.	ID	gene-EXD3	Dbxref	GeneID:108637183	Name	EXD3	gbkey	Gene	gene	EXD3	gene_biotype	protein_coding
chr11	105900001	105960000	chr11	Gnomon	gene	105950343	105950935	.	+	.	ID	gene-NRARP	Dbxref	GeneID:108637184	Name	NRARP	gbkey	Gene	gene	NRARP	gene_biotype	protein_coding
chr11	106070001	106130000	chr11	Gnomon	gene	106062956	106072659	.	+	.	ID	gene-ANAPC2	Dbxref	GeneID:102181216	Name	ANAPC2	gbkey	Gene	gene	ANAPC2	gene_biotype	protein_coding
chr11	106070001	106130000	chr11	Gnomon	gene	106074051	106075852	.	+	.	ID	gene-TMEM210	Dbxref	GeneID:102181508	Name	TMEM210	gbkey	Gene	gene	TMEM210	gene_biotype	protein_coding
chr11	106070001	106130000	chr11	Gnomon	gene	106075939	106077940	.	+	.	ID	gene-LRRC26	Dbxref	GeneID:108637187	Name	LRRC26	gbkey	Gene	gene	LRRC26	gene_biotype	protein_coding
chr11	106070001	106130000	chr11	Gnomon	gene	106077938	106106343	.	-	.	ID	gene-GRIN1	Dbxref	GeneID:102181789	Name	GRIN1	gbkey	Gene	gene	GRIN1	gene_biotype	protein_coding
chr11	106070001	106130000	chr11	Gnomon	gene	106110048	106130709	.	+	.	ID	gene-LOC106501835	Dbxref	GeneID:106501835	Name	LOC106501835	gbkey	Gene	gene	LOC106501835	gene_biotype	protein_coding
chr11	48710001	48800000	chr11	Gnomon	gene	48683976	48725280	.	-	.	ID	gene-ATOH8	Dbxref	GeneID:108637146	Name	ATOH8	gbkey	Gene	gene	ATOH8	gene_biotype	protein_coding
chr11	48710001	48800000	chr11	Gnomon	gene	48741526	48749541	.	-	.	ID	gene-LOC108637111	Dbxref	GeneID:108637111	Name	LOC108637111	gbkey	Gene	gene	LOC108637111	gene_biotype	lncRNA
chr11	48710001	48800000	chr11	Gnomon	gene	48786756	48789216	.	-	.	ID	gene-GNLY	Dbxref	GeneID:102191341	Name	GNLY	gbkey	Gene	gene	GNLY	gene_biotype	protein_coding
chr11	60590001	60720000	chr11	Gnomon	gene	60687347	60695573	.	-	.	ID	gene-TMEM17	Dbxref	GeneID:102175411	Name	TMEM17	gbkey	Gene	gene	TMEM17	gene_biotype	protein_coding
chr11	60590001	60720000	chr11	tRNAscan-SE	gene	60597340	60597411	.	+	.	ID	gene-TRNAS-GGA-61	Dbxref	GeneID:108637206	Name	TRNAS-GGA	gbkey	Gene	gene	TRNAS-GGA	gene_biotype	tRNA
chr11	61730001	61780000	chr11	Gnomon	gene	61730867	61755159	.	+	.	ID	gene-MDH1	Dbxref	GeneID:102176699	Name	MDH1	gbkey	Gene	gene	MDH1	gene_biotype	protein_coding
chr11	63480001	63570000	chr11	Gnomon	gene	63408633	63532011	.	-	.	ID	gene-SPRED2	Dbxref	GeneID:102180602	Name	SPRED2	gbkey	Gene	gene	SPRED2	gene_biotype	protein_coding
chr11	63480001	63570000	chr11	Gnomon	gene	63532127	63559786	.	+	.	ID	gene-LOC102180861	Dbxref	GeneID:102180861	Name	LOC102180861	gbkey	Gene	gene	LOC102180861	gene_biotype	lncRNA
chr11	64500001	64560000	chr11	Gnomon	gene	64523846	64669819	.	+	.	ID	gene-MEIS1	Dbxref	GeneID:102181046	Name	MEIS1	gbkey	Gene	gene	MEIS1	gene_biotype	protein_coding
chr12	13830001	13940000	chr12	Gnomon	gene	13836329	13914672	.	-	.	ID	gene-LOC108637251	Dbxref	GeneID:108637251	Name	LOC108637251	end_range	13914672,.	gbkey	Gene	gene	LOC108637251	gene_biotype	protein_coding	partial	TRUE
chr12	13830001	13940000	chr12	Gnomon	gene	13926013	14000960	.	+	.	ID	gene-LOC108637252	Dbxref	GeneID:108637252	Name	LOC108637252	gbkey	Gene	gene	LOC108637252	gene_biotype	protein_coding	partial	TRUE	start_range	.,13926013
chr12	28350001	28430000	chr12	tRNAscan-SE	gene	28400773	28400844	.	-	.	ID	gene-TRNAC-GCA-166	Dbxref	GeneID:108637335	Name	TRNAC-GCA	gbkey	Gene	gene	TRNAC-GCA	gene_biotype	tRNA
chr12	33760001	33830000	chr12	Gnomon	gene	33616605	33885679	.	+	.	ID	gene-MYCBP2	Dbxref	GeneID:102190428	Name	MYCBP2	gbkey	Gene	gene	MYCBP2	gene_biotype	protein_coding
chr12	52080001	52140000	chr12	Gnomon	gene	52055774	52085706	.	+	.	ID	gene-SGCG	Dbxref	GeneID:102169305	Name	SGCG	gbkey	Gene	gene	SGCG	gene_biotype	protein_coding
chr12	52080001	52140000	chr12	Gnomon	gene	52089917	52171306	.	-	.	ID	gene-SACS	Dbxref	GeneID:102169306	Name	SACS	gbkey	Gene	gene	SACS	gene_biotype	protein_coding
chr12	9360001	9410000	chr12	Gnomon	gene	9127886	9506572	.	-	.	ID	gene-PCCA	Dbxref	GeneID:102191627	Name	PCCA	gbkey	Gene	gene	PCCA	gene_biotype	protein_coding
chr13	11820001	11870000	chr13	Gnomon	gene	11751014	11929499	.	-	.	ID	gene-SFMBT2	Dbxref	GeneID:102171991	Name	SFMBT2	gbkey	Gene	gene	SFMBT2	gene_biotype	protein_coding
chr13	29600001	29670000	chr13	Gnomon	gene	29661477	29743975	.	-	.	ID	gene-FAM188A	Dbxref	GeneID:102179211	Name	FAM188A	gbkey	Gene	gene	FAM188A	gene_biotype	protein_coding
chr13	31400001	31450000	chr13	Gnomon	gene	31410064	31430040	.	-	.	ID	gene-HACD1	Dbxref	GeneID:102183078	Name	HACD1	gbkey	Gene	gene	HACD1	gene_biotype	protein_coding
chr13	37650001	37730000	chr13	Gnomon	gene	37661191	37685908	.	-	.	ID	gene-SNX5	Dbxref	GeneID:102188606	Name	SNX5	gbkey	Gene	gene	SNX5	gene_biotype	protein_coding
chr13	37650001	37730000	chr13	Gnomon	gene	37685887	37696471	.	+	.	ID	gene-MGME1	Dbxref	GeneID:102188873	Name	MGME1	gbkey	Gene	gene	MGME1	gene_biotype	protein_coding
chr13	37650001	37730000	chr13	Gnomon	gene	37708015	37711889	.	-	.	ID	gene-LOC106502754	Dbxref	GeneID:106502754	Name	LOC106502754	gbkey	Gene	gene	LOC106502754	gene_biotype	lncRNA
chr13	37650001	37730000	chr13	Gnomon	gene	37717586	37744373	.	-	.	ID	gene-OVOL2	Dbxref	GeneID:102180137	Name	OVOL2	gbkey	Gene	gene	OVOL2	gene_biotype	protein_coding
chr13	42990001	43040000	chr13	Gnomon	gene	42995710	43030637	.	+	.	ID	gene-LOC102189109	Dbxref	GeneID:102189109	Name	LOC102189109	gbkey	Gene	gene	LOC102189109	gene_biotype	protein_coding
chr13	45690001	45740000	chr13	Gnomon	gene	45700674	45735994	.	-	.	ID	gene-WDR37	Dbxref	GeneID:102190705	Name	WDR37	gbkey	Gene	gene	WDR37	gene_biotype	protein_coding
chr13	45690001	45740000	chr13	Gnomon	gene	45737808	45742197	.	+	.	ID	gene-LOC102191533	Dbxref	GeneID:102191533	Name	LOC102191533	gbkey	Gene	gene	LOC102191533	gene_biotype	protein_coding
chr13	46090001	46170000	chr13	Gnomon	gene	45929505	46236077	.	+	.	ID	gene-DIP2C	Dbxref	GeneID:102169195	Name	DIP2C	gbkey	Gene	gene	DIP2C	gene_biotype	protein_coding
chr13	52810001	52920000	chr13	Gnomon	gene	52855844	52863750	.	+	.	ID	gene-LOC102190036	Dbxref	GeneID:102190036	Name	LOC102190036	gbkey	Gene	gene	LOC102190036	gene_biotype	protein_coding
chr13	63490001	63590000	chr13	Gnomon	gene	63498937	63500710	.	+	.	ID	gene-MAP1LC3A	Dbxref	GeneID:106502794	Name	MAP1LC3A	gbkey	Gene	gene	MAP1LC3A	gene_biotype	protein_coding
chr13	63490001	63590000	chr13	Gnomon	gene	63500918	63594821	.	-	.	ID	gene-PIGU	Dbxref	GeneID:102174133	Name	PIGU	gbkey	Gene	gene	PIGU	gene_biotype	protein_coding
chr13	72950001	73000000	chr13	Gnomon	gene	72897008	72993095	.	+	.	ID	gene-STK4	Dbxref	GeneID:102185193	Name	STK4	gbkey	Gene	gene	STK4	gene_biotype	protein_coding
chr13	76820001	76930000	chr13	Gnomon	gene	76766037	76827992	.	-	.	ID	gene-STAU1	Dbxref	GeneID:102188514	Name	STAU1	gbkey	Gene	gene	STAU1	gene_biotype	protein_coding
chr13	76820001	76930000	chr13	Gnomon	gene	76859103	76876455	.	+	.	ID	gene-DDX27	Dbxref	GeneID:102189325	Name	DDX27	gbkey	Gene	gene	DDX27	gene_biotype	protein_coding
chr13	76820001	76930000	chr13	Gnomon	gene	76880480	76906800	.	-	.	ID	gene-ZNFX1	Dbxref	GeneID:102189600	Name	ZNFX1	gbkey	Gene	gene	ZNFX1	gene_biotype	protein_coding
chr13	76820001	76930000	chr13	Gnomon	gene	76907173	76910019	.	+	.	ID	gene-LOC102189880	Dbxref	GeneID:102189880	Name	LOC102189880	gbkey	Gene	gene	LOC102189880	gene_biotype	lncRNA
chr1	43960001	44020000	chr1	Gnomon	gene	43880611	44278437	.	+	.	ID	gene-CMSS1	Dbxref	GeneID:102169334	Name	CMSS1	gbkey	Gene	gene	CMSS1	gene_biotype	protein_coding
chr1	43960001	44020000	chr1	Gnomon	gene	43908027	44200492	.	-	.	ID	gene-FILIP1L	Dbxref	GeneID:102176560	Name	FILIP1L	gbkey	Gene	gene	FILIP1L	gene_biotype	protein_coding
chr14	39930001	40080000	chr14	Gnomon	gene	40040739	40047406	.	-	.	ID	gene-LOC108637526	Dbxref	GeneID:108637526	Name	LOC108637526	gbkey	Gene	gene	LOC108637526	gene_biotype	lncRNA
chr14	39930001	40080000	chr14	Gnomon	gene	40046301	40107834	.	+	.	ID	gene-IL7	Dbxref	GeneID:102182054	Name	IL7	gbkey	Gene	gene	IL7	gene_biotype	protein_coding
chr14	52050001	52150000	chr14	Gnomon	gene	52012314	52073658	.	-	.	ID	gene-MTFR1	Dbxref	GeneID:102169031	Name	MTFR1	gbkey	Gene	gene	MTFR1	gene_biotype	protein_coding
chr14	52050001	52150000	chr14	Gnomon	gene	52085220	52108599	.	+	.	ID	gene-ARMC1	Dbxref	GeneID:102168749	Name	ARMC1	gbkey	Gene	gene	ARMC1	gene_biotype	protein_coding
chr15	20930001	20990000	chr15	tRNAscan-SE	gene	20971500	20971571	.	+	.	ID	gene-TRNAW-CCA-82	Dbxref	GeneID:108637692	Name	TRNAW-CCA	gbkey	Gene	gene	TRNAW-CCA	gene_biotype	tRNA
chr15	25520001	25580000	chr15	Gnomon	gene	25543650	25589879	.	+	.	ID	gene-SLC5A12	Dbxref	GeneID:102178925	Name	SLC5A12	gbkey	Gene	gene	SLC5A12	gene_biotype	protein_coding
chr15	30260001	30330000	chr15	Gnomon	gene	30281958	30302115	.	-	.	ID	gene-P2RY2	Dbxref	GeneID:102180611	Name	P2RY2	gbkey	Gene	gene	P2RY2	gene_biotype	protein_coding
chr15	32210001	32420000	chr15	Gnomon	gene	32117471	32313714	.	+	.	ID	gene-STIM1	Dbxref	GeneID:102189695	Name	STIM1	gbkey	Gene	gene	STIM1	gene_biotype	protein_coding
chr15	32210001	32420000	chr15	Gnomon	gene	32315709	32355581	.	+	.	ID	gene-RRM1	Dbxref	GeneID:102189416	Name	RRM1	gbkey	Gene	gene	RRM1	gene_biotype	protein_coding
chr15	32210001	32420000	chr15	Gnomon	gene	32359643	32360662	.	-	.	ID	gene-LOC102177547	Dbxref	GeneID:102177547	Name	LOC102177547	gbkey	Gene	gene	LOC102177547	gene_biotype	protein_coding
chr15	32210001	32420000	chr15	Gnomon	gene	32378603	32379607	.	-	.	ID	gene-LOC102177261	Dbxref	GeneID:102177261	Name	LOC102177261	gbkey	Gene	gene	LOC102177261	gene_biotype	protein_coding
chr15	32210001	32420000	chr15	tRNAscan-SE	gene	32380250	32380322	.	-	.	ID	gene-TRNAG-CCC-64	Dbxref	GeneID:108637726	Name	TRNAG-CCC	gbkey	Gene	gene	TRNAG-CCC	gene_biotype	tRNA
chr1	5440001	5500000	chr1	Gnomon	gene	5444598	5445612	.	-	.	ID	gene-LOC102183637	Dbxref	GeneID:102183637	Name	LOC102183637	gbkey	Gene	gene	LOC102183637	gene_biotype	protein_coding
chr1	5440001	5500000	chr1	Gnomon	gene	5473266	5483160	.	-	.	ID	gene-LOC108636233	Dbxref	GeneID:108636233	Name	LOC108636233	gbkey	Gene	gene	LOC108636233	gene_biotype	lncRNA
chr1	5440001	5500000	chr1	Gnomon	gene	5483157	5496844	.	+	.	ID	gene-CCT8	Dbxref	GeneID:102184194	Name	CCT8	gbkey	Gene	gene	CCT8	gene_biotype	protein_coding
chr1	5440001	5500000	chr1	tRNAscan-SE	gene	5495609	5495680	.	+	.	ID	gene-TRNAC-GCA-3	Dbxref	GeneID:108636937	Name	TRNAC-GCA	gbkey	Gene	gene	TRNAC-GCA	gene_biotype	tRNA
chr15	5880001	5930000	chr15	Gnomon	gene	5870026	5888818	.	-	.	ID	gene-DDB2	Dbxref	GeneID:102171356	Name	DDB2	gbkey	Gene	gene	DDB2	gene_biotype	protein_coding
chr15	5880001	5930000	chr15	Gnomon	gene	5903410	5912688	.	+	.	ID	gene-PACSIN3	Dbxref	GeneID:102185585	Name	PACSIN3	gbkey	Gene	gene	PACSIN3	gene_biotype	protein_coding
chr15	5880001	5930000	chr15	Gnomon	gene	5913363	5924020	.	+	.	ID	gene-ARFGAP2	Dbxref	GeneID:102170622	Name	ARFGAP2	gbkey	Gene	gene	ARFGAP2	gene_biotype	protein_coding
chr15	7370001	7420000	chr15	tRNAscan-SE	gene	7405227	7405298	.	-	.	ID	gene-TRNAC-GCA-186	Dbxref	GeneID:108637717	Name	TRNAC-GCA	gbkey	Gene	gene	TRNAC-GCA	gene_biotype	tRNA
chr1	610001	660000	chr1	Gnomon	gene	624015	653064	.	-	.	ID	gene-IFNAR1	Dbxref	GeneID:102191552	Name	IFNAR1	gbkey	Gene	gene	IFNAR1	gene_biotype	protein_coding
chr16	19550001	19610000	chr16	Gnomon	gene	19455610	19657748	.	-	.	ID	gene-GPATCH2	Dbxref	GeneID:102175145	Name	GPATCH2	gbkey	Gene	gene	GPATCH2	gene_biotype	protein_coding
chr16	79130001	79180000	chr16	Gnomon	gene	79137056	79151205	.	+	.	ID	gene-RNPEP	Dbxref	GeneID:102170601	Name	RNPEP	gbkey	Gene	gene	RNPEP	gene_biotype	protein_coding
chr16	79130001	79180000	chr16	Gnomon	gene	79153828	79159272	.	+	.	ID	gene-ELF3	Dbxref	GeneID:102170871	Name	ELF3	gbkey	Gene	gene	ELF3	gene_biotype	protein_coding
chr16	79130001	79180000	chr16	Gnomon	gene	79172094	79216086	.	-	.	ID	gene-LOC108637802	Dbxref	GeneID:108637802	Name	LOC108637802	gbkey	Gene	gene	LOC108637802	gene_biotype	protein_coding	partial	TRUE	start_range	.,79172094
chr1	70590001	70680000	chr1	Gnomon	gene	70580065	70627900	.	-	.	ID	gene-PCYT1A	Dbxref	GeneID:102172666	Name	PCYT1A	gbkey	Gene	gene	PCYT1A	gene_biotype	protein_coding
chr1	70590001	70680000	chr1	Gnomon	gene	70629609	70655281	.	-	.	ID	gene-TCTEX1D2	Dbxref	GeneID:102175525	Name	TCTEX1D2	gbkey	Gene	gene	TCTEX1D2	gene_biotype	protein_coding
chr1	70590001	70680000	chr1	Gnomon	gene	70661439	70665387	.	-	.	ID	gene-TM4SF19	Dbxref	GeneID:102173416	Name	TM4SF19	gbkey	Gene	gene	TM4SF19	gene_biotype	protein_coding
chr17	17490001	17610000	chr17	Gnomon	gene	17461469	17581321	.	-	.	ID	gene-KDM2B	Dbxref	GeneID:102180525	Name	KDM2B	gbkey	Gene	gene	KDM2B	gene_biotype	protein_coding
chr17	17490001	17610000	chr17	Gnomon	gene	17607788	17623025	.	+	.	ID	gene-ORAI1	Dbxref	GeneID:102171809	Name	ORAI1	gbkey	Gene	gene	ORAI1	gene_biotype	protein_coding
chr17	17960001	18040000	chr17	Gnomon	gene	17943309	18002178	.	+	.	ID	gene-MLXIP	Dbxref	GeneID:102179406	Name	MLXIP	gbkey	Gene	gene	MLXIP	gene_biotype	protein_coding
chr17	17960001	18040000	chr17	Gnomon	gene	18030284	18045738	.	+	.	ID	gene-LRRC43	Dbxref	GeneID:102178846	Name	LRRC43	gbkey	Gene	gene	LRRC43	gene_biotype	protein_coding
chr17	18640001	18690000	chr17	Gnomon	gene	18616834	18646127	.	-	.	ID	gene-ABCB9	Dbxref	GeneID:102187702	Name	ABCB9	gbkey	Gene	gene	ABCB9	gene_biotype	protein_coding
chr17	18640001	18690000	chr17	Gnomon	gene	18654465	18659287	.	+	.	ID	gene-OGFOD2	Dbxref	GeneID:102187422	Name	OGFOD2	gbkey	Gene	gene	OGFOD2	gene_biotype	protein_coding
chr17	18640001	18690000	chr17	Gnomon	gene	18659956	18662424	.	+	.	ID	gene-ARL6IP4	Dbxref	GeneID:102186037	Name	ARL6IP4	gbkey	Gene	gene	ARL6IP4	gene_biotype	protein_coding
chr17	18640001	18690000	chr17	Gnomon	gene	18662976	18821641	.	-	.	ID	gene-PITPNM2	Dbxref	GeneID:102177743	Name	PITPNM2	gbkey	Gene	gene	PITPNM2	gene_biotype	protein_coding
chr17	52600001	52720000	chr17	Gnomon	gene	52596712	52608761	.	-	.	ID	gene-MGARP	Dbxref	GeneID:102186421	Name	MGARP	gbkey	Gene	gene	MGARP	gene_biotype	protein_coding
chr17	52600001	52720000	chr17	Gnomon	gene	52614365	52618160	.	-	.	ID	gene-NDUFC1	Dbxref	GeneID:102186141	Name	NDUFC1	gbkey	Gene	gene	NDUFC1	gene_biotype	protein_coding
chr17	52600001	52720000	chr17	Gnomon	gene	52625953	52696943	.	+	.	ID	gene-NAA15	Dbxref	GeneID:102185855	Name	NAA15	gbkey	Gene	gene	NAA15	gene_biotype	protein_coding
chr18	25280001	25330000	chr18	Gnomon	gene	25259242	25301565	.	+	.	ID	gene-SLC6A2	Dbxref	GeneID:102185209	Name	SLC6A2	gbkey	Gene	gene	SLC6A2	gene_biotype	protein_coding
chr18	25280001	25330000	chr18	Gnomon	gene	25320319	25348147	.	+	.	ID	gene-LOC102188073	Dbxref	GeneID:102188073	Name	LOC102188073	gbkey	Gene	gene	LOC102188073	gene_biotype	protein_coding
chr18	3790001	3840000	chr18	Gnomon	gene	3788906	3793493	.	-	.	ID	gene-LOC102173875	Dbxref	GeneID:102173875	Name	LOC102173875	gbkey	Gene	gene	LOC102173875	gene_biotype	protein_coding
chr18	3790001	3840000	chr18	Gnomon	gene	3801163	3804262	.	+	.	ID	gene-LOC102174148	Dbxref	GeneID:102174148	Name	LOC102174148	gbkey	Gene	gene	LOC102174148	gene_biotype	protein_coding
chr18	3790001	3840000	chr18	Gnomon	gene	3804721	3808857	.	+	.	ID	gene-LOC102176156	Dbxref	GeneID:102176156	Name	LOC102176156	gbkey	Gene	gene	LOC102176156	gene_biotype	protein_coding
chr18	3790001	3840000	chr18	Gnomon	gene	3809751	3843150	.	-	.	ID	gene-BCAR1	Dbxref	GeneID:102176451	Name	BCAR1	gbkey	Gene	gene	BCAR1	gene_biotype	protein_coding
chr18	45640001	45730000	chr18	Gnomon	gene	45648487	45701717	.	+	.	ID	gene-LSM14A	Dbxref	GeneID:102191167	Name	LSM14A	gbkey	Gene	gene	LSM14A	gene_biotype	protein_coding
chr1	84990001	85120000	chr1	BestRefSeq	gene	85009956	85010918	.	-	.	ID	gene-SOX2	Dbxref	GeneID:100861576	Name	SOX2	description	SRY-box 2	gbkey	Gene	gene	SOX2	gene_biotype	protein_coding
chr1	84990001	85120000	chr1	Gnomon	gene	84979553	85024085	.	-	.	ID	gene-LOC106502138	Dbxref	GeneID:106502138	Name	LOC106502138	gbkey	Gene	gene	LOC106502138	gene_biotype	lncRNA
chr18	57050001	57100000	chr18	Gnomon	gene	57049285	57053197	.	-	.	ID	gene-RRAS	Dbxref	GeneID:102184366	Name	RRAS	gbkey	Gene	gene	RRAS	gene_biotype	protein_coding
chr18	57050001	57100000	chr18	Gnomon	gene	57054961	57068412	.	+	.	ID	gene-SCAF1	Dbxref	GeneID:102184652	Name	SCAF1	gbkey	Gene	gene	SCAF1	gene_biotype	protein_coding
chr18	57050001	57100000	chr18	Gnomon	gene	57069646	57075180	.	-	.	ID	gene-IRF3	Dbxref	GeneID:102171811	Name	IRF3	gbkey	Gene	gene	IRF3	gene_biotype	protein_coding
chr18	57050001	57100000	chr18	Gnomon	gene	57075294	57082276	.	+	.	ID	gene-BCL2L12	Dbxref	GeneID:102172293	Name	BCL2L12	gbkey	Gene	gene	BCL2L12	gene_biotype	protein_coding
chr18	57050001	57100000	chr18	Gnomon	gene	57086441	57096449	.	+	.	ID	gene-PRMT1	Dbxref	GeneID:102172751	Name	PRMT1	gbkey	Gene	gene	PRMT1	gene_biotype	protein_coding
chr18	57050001	57100000	chr18	Gnomon	gene	57096555	57098571	.	+	.	ID	gene-ADM5	Dbxref	GeneID:102173223	Name	ADM5	gbkey	Gene	gene	ADM5	gene_biotype	protein_coding
chr18	57730001	57780000	chr18	Gnomon	gene	57733915	57738429	.	-	.	ID	gene-JOSD2	Dbxref	GeneID:108638010	Name	JOSD2	gbkey	Gene	gene	JOSD2	gene_biotype	protein_coding
chr18	57730001	57780000	chr18	Gnomon	gene	57738581	57741079	.	-	.	ID	gene-ASPDH	Dbxref	GeneID:102176455	Name	ASPDH	gbkey	Gene	gene	ASPDH	gene_biotype	protein_coding
chr18	57730001	57780000	chr18	Gnomon	gene	57744024	57786534	.	-	.	ID	gene-LRRC4B	Dbxref	GeneID:102190450	Name	LRRC4B	gbkey	Gene	gene	LRRC4B	gene_biotype	protein_coding
chr18	59760001	59830000	chr18	Gnomon	gene	59761067	59805607	.	+	.	ID	gene-LOC102191034	Dbxref	GeneID:102191034	Name	LOC102191034	gbkey	Gene	gene	LOC102191034	gene_biotype	protein_coding
chr19	11310001	11360000	chr19	Gnomon	gene	11318409	11329244	.	-	.	ID	gene-TBX2	Dbxref	GeneID:102190545	Name	TBX2	gbkey	Gene	gene	TBX2	gene_biotype	protein_coding
chr19	12900001	12950000	chr19	Gnomon	gene	12877635	12922099	.	-	.	ID	gene-LOC106503189	Dbxref	GeneID:106503189	Name	LOC106503189	gbkey	Gene	gene	LOC106503189	gene_biotype	lncRNA
chr19	12900001	12950000	chr19	Gnomon	gene	12920703	12928185	.	+	.	ID	gene-LHX1	Dbxref	GeneID:102168572	Name	LHX1	gbkey	Gene	gene	LHX1	gene_biotype	protein_coding
chr19	12900001	12950000	chr19	Gnomon	gene	12932845	13044126	.	+	.	ID	gene-AATF	Dbxref	GeneID:102168855	Name	AATF	gbkey	Gene	gene	AATF	gene_biotype	protein_coding
chr19	13090001	13150000	chr19	Gnomon	gene	13063977	13351894	.	-	.	ID	gene-ACACA	Dbxref	GeneID:100861224	Name	ACACA	gbkey	Gene	gene	ACACA	gene_biotype	protein_coding
chr19	13090001	13150000	chr19	Gnomon	gene	13092973	13094965	.	+	.	ID	gene-LOC106503185	Dbxref	GeneID:106503185	Name	LOC106503185	gbkey	Gene	gene	LOC106503185	gene_biotype	lncRNA
chr19	13500001	13580000	chr19	Gnomon	gene	13437745	13525537	.	-	.	ID	gene-SYNRG	Dbxref	GeneID:102169128	Name	SYNRG	gbkey	Gene	gene	SYNRG	gene_biotype	protein_coding
chr19	13500001	13580000	chr19	Gnomon	gene	13532569	13555311	.	-	.	ID	gene-DDX52	Dbxref	GeneID:102178564	Name	DDX52	gbkey	Gene	gene	DDX52	gene_biotype	protein_coding
chr19	14340001	14420000	chr19	Gnomon	gene	14294876	14408027	.	-	.	ID	gene-AP2B1	Dbxref	GeneID:102172093	Name	AP2B1	gbkey	Gene	gene	AP2B1	gene_biotype	protein_coding
chr19	14340001	14420000	chr19	Gnomon	gene	14408116	14412222	.	+	.	ID	gene-PEX12	Dbxref	GeneID:102172382	Name	PEX12	gbkey	Gene	gene	PEX12	gene_biotype	protein_coding
chr19	14340001	14420000	chr19	Gnomon	gene	14412903	14415494	.	-	.	ID	gene-LOC108638248	Dbxref	GeneID:108638248	Name	LOC108638248	gbkey	Gene	gene	LOC108638248	gene_biotype	lncRNA
chr19	15060001	15110000	chr19	Gnomon	gene	15102216	15161273	.	-	.	ID	gene-TMEM132E	Dbxref	GeneID:102186337	Name	TMEM132E	gbkey	Gene	gene	TMEM132E	gene_biotype	protein_coding
chr19	18580001	18660000	chr19	Gnomon	gene	18636918	18651510	.	+	.	ID	gene-WSB1	Dbxref	GeneID:102183262	Name	WSB1	gbkey	Gene	gene	WSB1	gene_biotype	protein_coding
chr19	26610001	26690000	chr19	BestRefSeq	gene	26614031	26614121	.	-	.	ID	gene-MIR195	Dbxref	GeneID:104797250,miRBase:MI0030670	Name	MIR195	description	microRNA 195	gbkey	Gene	gene	MIR195	gene_biotype	miRNA	gene_synonym	chi-mir-195
chr19	26610001	26690000	chr19	BestRefSeq	gene	26614339	26614451	.	-	.	ID	gene-MIR497	Dbxref	GeneID:104797279,miRBase:MI0030811	Name	MIR497	description	microRNA 497	gbkey	Gene	gene	MIR497	gene_biotype	miRNA	gene_synonym	chi-mir-497
chr19	26610001	26690000	chr19	Gnomon	gene	26609172	26610915	.	+	.	ID	gene-RNASEK	Dbxref	GeneID:102179592	Name	RNASEK	gbkey	Gene	gene	RNASEK	gene_biotype	protein_coding
chr19	26610001	26690000	chr19	Gnomon	gene	26611009	26613947	.	+	.	ID	gene-C19H17orf49	Dbxref	GeneID:102179879	Name	C19H17orf49	gbkey	Gene	gene	C19H17orf49	gene_biotype	protein_coding
chr19	26610001	26690000	chr19	Gnomon	gene	26619797	26625762	.	+	.	ID	gene-BCL6B	Dbxref	GeneID:102180422	Name	BCL6B	gbkey	Gene	gene	BCL6B	gene_biotype	protein_coding
chr19	26610001	26690000	chr19	Gnomon	gene	26628186	26631987	.	+	.	ID	gene-LOC102180151	Dbxref	GeneID:102180151	Name	LOC102180151	gbkey	Gene	gene	LOC102180151	gene_biotype	protein_coding
chr19	26610001	26690000	chr19	Gnomon	gene	26632286	26634661	.	-	.	ID	gene-SLC16A11	Dbxref	GeneID:102187528	Name	SLC16A11	gbkey	Gene	gene	SLC16A11	gene_biotype	protein_coding
chr19	26610001	26690000	chr19	Gnomon	gene	26638385	26642543	.	-	.	ID	gene-LOC106503212	Dbxref	GeneID:106503212	Name	LOC106503212	gbkey	Gene	gene	LOC106503212	gene_biotype	protein_coding
chr19	26610001	26690000	chr19	Gnomon	gene	26661010	26671789	.	-	.	ID	gene-ASGR2	Dbxref	GeneID:102180882	Name	ASGR2	gbkey	Gene	gene	ASGR2	gene_biotype	protein_coding
chr19	26610001	26690000	chr19	Gnomon	gene	26670395	26688909	.	+	.	ID	gene-LOC106503213	Dbxref	GeneID:106503213	Name	LOC106503213	gbkey	Gene	gene	LOC106503213	gene_biotype	lncRNA
chr19	26830001	26880000	chr19	Gnomon	gene	26825720	26830560	.	+	.	ID	gene-EIF5A	Dbxref	GeneID:102183264	Name	EIF5A	gbkey	Gene	gene	EIF5A	gene_biotype	protein_coding
chr19	26830001	26880000	chr19	Gnomon	gene	26830741	26833437	.	-	.	ID	gene-GPS2	Dbxref	GeneID:102189430	Name	GPS2	gbkey	Gene	gene	GPS2	gene_biotype	protein_coding
chr19	26830001	26880000	chr19	Gnomon	gene	26833598	26846481	.	-	.	ID	gene-NEURL4	Dbxref	GeneID:102189709	Name	NEURL4	gbkey	Gene	gene	NEURL4	gene_biotype	protein_coding
chr19	26830001	26880000	chr19	Gnomon	gene	26846525	26849815	.	+	.	ID	gene-LOC102184370	Dbxref	GeneID:102184370	Name	LOC102184370	gbkey	Gene	gene	LOC102184370	gene_biotype	protein_coding
chr19	26830001	26880000	chr19	Gnomon	gene	26849552	26862374	.	+	.	ID	gene-ACAP1	Dbxref	GeneID:102183540	Name	ACAP1	gbkey	Gene	gene	ACAP1	gene_biotype	protein_coding
chr19	26830001	26880000	chr19	Gnomon	gene	26863012	26865867	.	+	.	ID	gene-KCTD11	Dbxref	GeneID:102185032	Name	KCTD11	gbkey	Gene	gene	KCTD11	gene_biotype	protein_coding
chr19	26830001	26880000	chr19	Gnomon	gene	26865946	26867595	.	+	.	ID	gene-TMEM95	Dbxref	GeneID:102185305	Name	TMEM95	gbkey	Gene	gene	TMEM95	gene_biotype	protein_coding
chr19	26830001	26880000	chr19	Gnomon	gene	26875851	26884053	.	+	.	ID	gene-TNK1	Dbxref	GeneID:102185864	Name	TNK1	gbkey	Gene	gene	TNK1	gene_biotype	protein_coding
chr19	33880001	33950000	chr19	Gnomon	gene	33879678	33935296	.	-	.	ID	gene-SLC5A10	Dbxref	GeneID:102191172	Name	SLC5A10	gbkey	Gene	gene	SLC5A10	gene_biotype	protein_coding
chr19	33880001	33950000	chr19	Gnomon	gene	33895436	33924274	.	+	.	ID	gene-FAM83G	Dbxref	GeneID:106503264	Name	FAM83G	gbkey	Gene	gene	FAM83G	gene_biotype	protein_coding
chr19	33880001	33950000	chr19	Gnomon	gene	33938685	33961376	.	-	.	ID	gene-PRPSAP2	Dbxref	GeneID:102191458	Name	PRPSAP2	gbkey	Gene	gene	PRPSAP2	gene_biotype	protein_coding
chr19	500001	550000	chr19	Gnomon	gene	537758	538478	.	+	.	ID	gene-LOC102174423	Dbxref	GeneID:102174423	Name	LOC102174423	gbkey	Gene	gene	LOC102174423	gene_biotype	protein_coding
chr19	50890001	50940000	chr19	BestRefSeq	gene	50933585	50933676	.	+	.	ID	gene-MIR338	Dbxref	GeneID:104797266,miRBase:MI0030748	Name	MIR338	description	microRNA 338	gbkey	Gene	gene	MIR338	gene_biotype	miRNA	gene_synonym	chi-mir-338
chr19	50890001	50940000	chr19	Gnomon	gene	50901966	50941837	.	+	.	ID	gene-AATK	Dbxref	GeneID:102184092	Name	AATK	gbkey	Gene	gene	AATK	gene_biotype	protein_coding
chr19	53730001	53780000	chr19	Gnomon	gene	53705333	53886033	.	-	.	ID	gene-SEPT9	Dbxref	GeneID:102181234	Name	SEPT9	gbkey	Gene	gene	2024-09-09	gene_biotype	protein_coding
chr19	53730001	53780000	chr19	Gnomon	gene	53737769	53739148	.	-	.	ID	gene-LOC108638193	Dbxref	GeneID:108638193	Name	LOC108638193	gbkey	Gene	gene	LOC108638193	gene_biotype	lncRNA
chr19	62300001	62380000	chr19	Gnomon	gene	62291700	62443321	.	-	.	ID	gene-HELZ	Dbxref	GeneID:102181432	Name	HELZ	gbkey	Gene	gene	HELZ	gene_biotype	protein_coding
chr19	62390001	62460000	chr19	Gnomon	gene	62291700	62443321	.	-	.	ID	gene-HELZ	Dbxref	GeneID:102181432	Name	HELZ	gbkey	Gene	gene	HELZ	gene_biotype	protein_coding
chr19	62480001	62560000	chr19	Gnomon	gene	62468464	62485648	.	-	.	ID	gene-LOC102172100	Dbxref	GeneID:102172100	Name	LOC102172100	gbkey	Gene	gene	LOC102172100	gene_biotype	lncRNA
chr19	8900001	8950000	chr19	Gnomon	gene	8899923	8926562	.	-	.	ID	gene-TSPOAP1	Dbxref	GeneID:102187525	Name	TSPOAP1	gbkey	Gene	gene	TSPOAP1	gene_biotype	protein_coding
chr19	8900001	8950000	chr19	Gnomon	gene	8928309	8930107	.	-	.	ID	gene-LOC108638221	Dbxref	GeneID:108638221	Name	LOC108638221	gbkey	Gene	gene	LOC108638221	gene_biotype	protein_coding
chr19	8900001	8950000	chr19	Gnomon	gene	8942154	8948070	.	-	.	ID	gene-SUPT4H1	Dbxref	GeneID:102186045	Name	SUPT4H1	gbkey	Gene	gene	SUPT4H1	gene_biotype	protein_coding
chr20	18260001	18310000	chr20	Gnomon	gene	18204056	18379055	.	-	.	ID	gene-NDUFAF2	Dbxref	GeneID:102181722	Name	NDUFAF2	gbkey	Gene	gene	NDUFAF2	gene_biotype	protein_coding
chr20	18420001	18470000	chr20	Gnomon	gene	18379148	18432551	.	+	.	ID	gene-ERCC8	Dbxref	GeneID:102181994	Name	ERCC8	gbkey	Gene	gene	ERCC8	gene_biotype	protein_coding
chr20	18520001	18610000	chr20	Gnomon	gene	18466428	18547769	.	+	.	ID	gene-ELOVL7	Dbxref	GeneID:102182633	Name	ELOVL7	gbkey	Gene	gene	ELOVL7	gene_biotype	protein_coding
chr20	18520001	18610000	chr20	Gnomon	gene	18575294	18680489	.	+	.	ID	gene-DEPDC1B	Dbxref	GeneID:102182912	Name	DEPDC1B	gbkey	Gene	gene	DEPDC1B	gene_biotype	protein_coding
chr20	18730001	18840000	chr20	Gnomon	gene	18785636	18787911	.	-	.	ID	gene-LOC106503312	Dbxref	GeneID:106503312	Name	LOC106503312	gbkey	Gene	gene	LOC106503312	gene_biotype	lncRNA
chr20	22040001	22110000	chr20	Gnomon	gene	22075814	22146513	.	-	.	ID	gene-GPBP1	Dbxref	GeneID:102186342	Name	GPBP1	gbkey	Gene	gene	GPBP1	gene_biotype	protein_coding
chr20	26140001	26190000	chr20	Gnomon	gene	26151530	26323673	.	-	.	ID	gene-ITGA1	Dbxref	GeneID:102172761	Name	ITGA1	gbkey	Gene	gene	ITGA1	gene_biotype	protein_coding
chr20	3100001	3170000	chr20	Gnomon	gene	2852967	3209093	.	+	.	ID	gene-RANBP17	Dbxref	GeneID:102186520	Name	RANBP17	gbkey	Gene	gene	RANBP17	gene_biotype	protein_coding
chr20	31720001	31860000	chr20	BestRefSeq	gene	31767490	31777035	.	+	.	ID	gene-SEPP1	Dbxref	GeneID:100861219	Name	SEPP1	description	selenoprotein P%2C plasma%2C 1	gbkey	Gene	gene	SEPP1	gene_biotype	protein_coding
chr20	31720001	31860000	chr20	Gnomon	gene	31777093	31818259	.	-	.	ID	gene-CCDC152	Dbxref	GeneID:102187806	Name	CCDC152	gbkey	Gene	gene	CCDC152	gene_biotype	protein_coding
chr20	36940001	36990000	chr20	Gnomon	gene	36954404	37006592	.	+	.	ID	gene-NUP155	Dbxref	GeneID:102170363	Name	NUP155	gbkey	Gene	gene	NUP155	gene_biotype	protein_coding
chr20	37060001	37110000	chr20	Gnomon	gene	37023558	37128188	.	+	.	ID	gene-C20H5orf42	Dbxref	GeneID:102170821	Name	C20H5orf42	gbkey	Gene	gene	C20H5orf42	gene_biotype	protein_coding
chr20	56440001	56490000	chr20	Gnomon	gene	56450873	56607068	.	+	.	ID	gene-FAM134B	Dbxref	GeneID:106503327	Name	FAM134B	gbkey	Gene	gene	FAM134B	gene_biotype	lncRNA
chr20	56610001	56690000	chr20	Gnomon	gene	56614034	56627946	.	+	.	ID	gene-ZNF622	Dbxref	GeneID:102191276	Name	ZNF622	gbkey	Gene	gene	ZNF622	gene_biotype	protein_coding
chr20	8120001	8210000	chr20	Gnomon	gene	8142165	8149131	.	-	.	ID	gene-BTF3	Dbxref	GeneID:102172937	Name	BTF3	gbkey	Gene	gene	BTF3	gene_biotype	protein_coding
chr20	8120001	8210000	chr20	Gnomon	gene	8198294	8201664	.	+	.	ID	gene-FOXD1	Dbxref	GeneID:108638419	Name	FOXD1	gbkey	Gene	gene	FOXD1	gene_biotype	protein_coding
chr2	105500001	105560000	chr2	Gnomon	gene	105470919	105680099	.	+	.	ID	gene-CSRNP3	Dbxref	GeneID:102179892	Name	CSRNP3	gbkey	Gene	gene	CSRNP3	gene_biotype	protein_coding
chr2	114380001	114460000	chr2	Gnomon	gene	114258769	114467277	.	-	.	ID	gene-CHN1	Dbxref	GeneID:102181543	Name	CHN1	gbkey	Gene	gene	CHN1	gene_biotype	protein_coding
chr2	120560001	120640000	chr2	Gnomon	gene	120609789	120704325	.	+	.	ID	gene-UBE2E3	Dbxref	GeneID:102170185	Name	UBE2E3	gbkey	Gene	gene	UBE2E3	gene_biotype	protein_coding
chr21	26430001	26500000	chr21	Gnomon	gene	26448476	26456935	.	-	.	ID	gene-MESDC2	Dbxref	GeneID:102181076	Name	MESDC2	gbkey	Gene	gene	MESDC2	gene_biotype	protein_coding
chr21	26430001	26500000	chr21	Gnomon	gene	26472076	26475156	.	+	.	ID	gene-MESDC1	Dbxref	GeneID:108638530	Name	MESDC1	gbkey	Gene	gene	MESDC1	gene_biotype	protein_coding
chr2	13870001	13940000	chr2	Gnomon	gene	13863492	13881227	.	-	.	ID	gene-PEF1	Dbxref	GeneID:102168870	Name	PEF1	gbkey	Gene	gene	PEF1	gene_biotype	protein_coding
chr2	13870001	13940000	chr2	Gnomon	gene	13889801	13945767	.	-	.	ID	gene-COL16A1	Dbxref	GeneID:102172853	Name	COL16A1	gbkey	Gene	gene	COL16A1	gene_biotype	protein_coding
chr21	41150001	41240000	chr21	Gnomon	gene	41136281	41209665	.	-	.	ID	gene-HECTD1	Dbxref	GeneID:102176169	Name	HECTD1	gbkey	Gene	gene	HECTD1	gene_biotype	protein_coding
chr21	41150001	41240000	chr21	Gnomon	gene	41208284	41272071	.	+	.	ID	gene-LOC108638478	Dbxref	GeneID:108638478	Name	LOC108638478	gbkey	Gene	gene	LOC108638478	gene_biotype	protein_coding
chr21	45340001	45400000	chr21	Gnomon	gene	45191392	45393638	.	-	.	ID	gene-RALGAPA1	Dbxref	GeneID:102183459	Name	RALGAPA1	gbkey	Gene	gene	RALGAPA1	gene_biotype	protein_coding
chr2	15600001	15690000	chr2	Gnomon	gene	15610843	15618991	.	+	.	ID	gene-ECEL1	Dbxref	GeneID:102191476	Name	ECEL1	gbkey	Gene	gene	ECEL1	gene_biotype	protein_coding
chr2	15600001	15690000	chr2	Gnomon	gene	15631648	15634564	.	-	.	ID	gene-LOC102190876	Dbxref	GeneID:102190876	Name	LOC102190876	gbkey	Gene	gene	LOC102190876	gene_biotype	protein_coding
chr2	15600001	15690000	chr2	Gnomon	gene	15637166	15640076	.	-	.	ID	gene-LOC102190919	Dbxref	GeneID:102190919	Name	LOC102190919	gbkey	Gene	gene	LOC102190919	gene_biotype	protein_coding
chr2	15600001	15690000	chr2	Gnomon	gene	15672116	15675535	.	-	.	ID	gene-LOC102190650	Dbxref	GeneID:102190650	Name	LOC102190650	gbkey	Gene	gene	LOC102190650	gene_biotype	protein_coding
chr2	15600001	15690000	chr2	Gnomon	gene	15682859	15685787	.	-	.	ID	gene-LOC102180168	Dbxref	GeneID:102180168	Name	LOC102180168	gbkey	Gene	gene	LOC102180168	gene_biotype	protein_coding
chr21	58670001	58720000	chr21	Gnomon	gene	58661454	58674311	.	+	.	ID	gene-SERPINA5	Dbxref	GeneID:102173891	Name	SERPINA5	gbkey	Gene	gene	SERPINA5	gene_biotype	protein_coding
chr21	58670001	58720000	chr21	Gnomon	gene	58675423	58679465	.	+	.	ID	gene-LOC106503376	Dbxref	GeneID:106503376	Name	LOC106503376	gbkey	Gene	gene	LOC106503376	gene_biotype	lncRNA
chr21	58670001	58720000	chr21	Gnomon	gene	58690887	58698734	.	+	.	ID	gene-LOC102174166	Dbxref	GeneID:102174166	Name	LOC102174166	gbkey	Gene	gene	LOC102174166	gene_biotype	protein_coding
chr21	58670001	58720000	chr21	Gnomon	gene	58716434	58726294	.	+	.	ID	gene-LOC102186111	Dbxref	GeneID:102186111	Name	LOC102186111	gbkey	Gene	gene	LOC102186111	gene_biotype	protein_coding
chr21	65930001	65990000	chr21	Gnomon	gene	65937135	66076828	.	+	.	ID	gene-PPP2R5C	Dbxref	GeneID:102169526	Name	PPP2R5C	gbkey	Gene	gene	PPP2R5C	gene_biotype	protein_coding
chr2	170001	230000	chr2	Gnomon	gene	168062	194899	.	-	.	ID	gene-EPHA2	Dbxref	GeneID:102185411	Name	EPHA2	gbkey	Gene	gene	EPHA2	gene_biotype	protein_coding
chr2	170001	230000	chr2	Gnomon	gene	229225	235909	.	-	.	ID	gene-LOC108637009	Dbxref	GeneID:108637009	Name	LOC108637009	gbkey	Gene	gene	LOC108637009	gene_biotype	lncRNA
chr22	11760001	11810000	chr22	Gnomon	gene	11739542	11771734	.	+	.	ID	gene-EXOG	Dbxref	GeneID:102185510	Name	EXOG	gbkey	Gene	gene	EXOG	gene_biotype	protein_coding
chr22	14090001	14170000	chr22	Gnomon	gene	13722447	14221226	.	-	.	ID	gene-ULK4	Dbxref	GeneID:102179055	Name	ULK4	gbkey	Gene	gene	ULK4	gene_biotype	protein_coding
chr22	47800001	47850000	chr22	Gnomon	gene	47789122	47903604	.	+	.	ID	gene-SFMBT1	Dbxref	GeneID:102177108	Name	SFMBT1	gbkey	Gene	gene	SFMBT1	gene_biotype	protein_coding
chr24	43820001	43880000	chr24	Gnomon	gene	43802788	43825139	.	-	.	ID	gene-FAM210A	Dbxref	GeneID:102181088	Name	FAM210A	gbkey	Gene	gene	FAM210A	gene_biotype	protein_coding
chr24	43820001	43880000	chr24	Gnomon	gene	43825214	43852257	.	+	.	ID	gene-RNMT	Dbxref	GeneID:102181456	Name	RNMT	gbkey	Gene	gene	RNMT	gene_biotype	protein_coding
chr24	43820001	43880000	chr24	Gnomon	gene	43868653	43873520	.	+	.	ID	gene-MC5R	Dbxref	GeneID:102181742	Name	MC5R	gbkey	Gene	gene	MC5R	gene_biotype	protein_coding
chr24	56150001	56210000	chr24	Gnomon	gene	56138609	56172949	.	-	.	ID	gene-TXNL1	Dbxref	GeneID:100861020	Name	TXNL1	gbkey	Gene	gene	TXNL1	gene_biotype	protein_coding
chr24	56150001	56210000	chr24	Gnomon	gene	56173118	56193729	.	+	.	ID	gene-LOC102168593	Dbxref	GeneID:102168593	Name	LOC102168593	gbkey	Gene	gene	LOC102168593	gene_biotype	lncRNA
chr25	23360001	23420000	chr25	Gnomon	gene	23214346	23696800	.	+	.	ID	gene-HS3ST4	Dbxref	GeneID:102175823	Name	HS3ST4	gbkey	Gene	gene	HS3ST4	gene_biotype	protein_coding
chr25	37510001	37600000	chr25	Gnomon	gene	37526621	37574098	.	-	.	ID	gene-LOC102168966	Dbxref	GeneID:102168966	Name	LOC102168966	gbkey	Gene	gene	LOC102168966	gene_biotype	protein_coding
chr25	37510001	37600000	chr25	Gnomon	gene	37593209	37637329	.	-	.	ID	gene-LOC102181382	Dbxref	GeneID:102181382	Name	LOC102181382	gbkey	Gene	gene	LOC102181382	gene_biotype	protein_coding
chr25	38580001	38640000	chr25	Gnomon	gene	38530654	38607511	.	+	.	ID	gene-BAIAP2L1	Dbxref	GeneID:102173150	Name	BAIAP2L1	gbkey	Gene	gene	BAIAP2L1	gene_biotype	protein_coding
chr25	38580001	38640000	chr25	Gnomon	gene	38607621	38614540	.	-	.	ID	gene-BRI3	Dbxref	GeneID:102171484	Name	BRI3	gbkey	Gene	gene	BRI3	gene_biotype	protein_coding
chr25	38580001	38640000	chr25	Gnomon	gene	38636205	38665001	.	+	.	ID	gene-TECPR1	Dbxref	GeneID:102171757	Name	TECPR1	gbkey	Gene	gene	TECPR1	gene_biotype	protein_coding
chr25	38830001	38910000	chr25	Gnomon	gene	38828498	38844217	.	+	.	ID	gene-CCZ1	Dbxref	GeneID:102174266	Name	CCZ1	gbkey	Gene	gene	CCZ1	gene_biotype	protein_coding
chr25	38830001	38910000	chr25	Gnomon	gene	38844431	38867778	.	-	.	ID	gene-LOC102174532	Dbxref	GeneID:102174532	Name	LOC102174532	gbkey	Gene	gene	LOC102174532	gene_biotype	protein_coding
chr25	38830001	38910000	chr25	Gnomon	gene	38870388	38894182	.	-	.	ID	gene-PMS2	Dbxref	GeneID:100861267	Name	PMS2	gbkey	Gene	gene	PMS2	gene_biotype	protein_coding
chr25	38830001	38910000	chr25	Gnomon	gene	38894235	38902091	.	+	.	ID	gene-AIMP2	Dbxref	GeneID:102172592	Name	AIMP2	gbkey	Gene	gene	AIMP2	gene_biotype	protein_coding
chr25	38830001	38910000	chr25	Gnomon	gene	38899320	38901556	.	-	.	ID	gene-LOC108633891	Dbxref	GeneID:108633891	Name	LOC108633891	gbkey	Gene	gene	LOC108633891	gene_biotype	lncRNA
chr25	38830001	38910000	chr25	Gnomon	gene	38902088	38927733	.	-	.	ID	gene-EIF2AK1	Dbxref	GeneID:102175262	Name	EIF2AK1	gbkey	Gene	gene	EIF2AK1	gene_biotype	protein_coding
chr25	38830001	38910000	chr25	Gnomon	gene	38906549	38911318	.	+	.	ID	gene-ANKRD61	Dbxref	GeneID:102174993	Name	ANKRD61	gbkey	Gene	gene	ANKRD61	gene_biotype	protein_coding
chr25	39950001	40010000	chr25	Gnomon	gene	39917511	40037927	.	+	.	ID	gene-LOC106503599	Dbxref	GeneID:106503599	Name	LOC106503599	gbkey	Gene	gene	LOC106503599	gene_biotype	protein_coding
chr25	39950001	40010000	chr25	Gnomon	gene	39998189	40002509	.	+	.	ID	gene-PAPOLB	Dbxref	GeneID:102177584	Name	PAPOLB	gbkey	Gene	gene	PAPOLB	gene_biotype	protein_coding
chr26	2140001	2220000	chr26	Gnomon	gene	2181234	2195904	.	+	.	ID	gene-LOC102184588	Dbxref	GeneID:102184588	Name	LOC102184588	gbkey	Gene	gene	LOC102184588	gene_biotype	lncRNA
chr26	30320001	30400000	chr26	Gnomon	gene	30304225	30335373	.	-	.	ID	gene-WNT8B	Dbxref	GeneID:102176193	Name	WNT8B	gbkey	Gene	gene	WNT8B	gene_biotype	protein_coding
chr26	32250001	32310000	chr26	Gnomon	gene	32257057	32278923	.	+	.	ID	gene-LOXL4	Dbxref	GeneID:102174272	Name	LOXL4	gbkey	Gene	gene	LOXL4	gene_biotype	protein_coding
chr26	32250001	32310000	chr26	Gnomon	gene	32281742	32349394	.	-	.	ID	gene-R3HCC1L	Dbxref	GeneID:102176192	Name	R3HCC1L	gbkey	Gene	gene	R3HCC1L	gene_biotype	protein_coding
chr26	32250001	32310000	chr26	tRNAscan-SE	gene	32296813	32296884	.	+	.	ID	gene-TRNAE-UUC-96	Dbxref	GeneID:108634047	Name	TRNAE-UUC	gbkey	Gene	gene	TRNAE-UUC	gene_biotype	tRNA
chr26	32530001	32590000	chr26	Gnomon	gene	32445841	32597728	.	+	.	ID	gene-CRTAC1	Dbxref	GeneID:102175738	Name	CRTAC1	gbkey	Gene	gene	CRTAC1	gene_biotype	protein_coding
chr26	35350001	35460000	chr26	Gnomon	gene	35336594	35381608	.	-	.	ID	gene-LOC102185056	Dbxref	GeneID:102185056	Name	LOC102185056	gbkey	Gene	gene	LOC102185056	gene_biotype	protein_coding
chr26	35350001	35460000	chr26	Gnomon	gene	35388438	35398091	.	-	.	ID	gene-LOC102186740	Dbxref	GeneID:102186740	Name	LOC102186740	gbkey	Gene	gene	LOC102186740	gene_biotype	protein_coding
chr26	35350001	35460000	chr26	Gnomon	gene	35398122	35401107	.	-	.	ID	gene-LOC108634008	Dbxref	GeneID:108634008	Name	LOC108634008	gbkey	Gene	gene	LOC108634008	gene_biotype	protein_coding
chr26	35350001	35460000	chr26	Gnomon	gene	35404571	35434650	.	-	.	ID	gene-LOC102185708	Dbxref	GeneID:102185708	Name	LOC102185708	gbkey	Gene	gene	LOC102185708	gene_biotype	protein_coding
chr26	380001	430000	chr26	BestRefSeq	gene	414126	414223	.	+	.	ID	gene-MIR202	Dbxref	GeneID:104795765,miRBase:MI0030682	Name	MIR202	description	microRNA 202	gbkey	Gene	gene	MIR202	gene_biotype	miRNA	gene_synonym	chi-mir-202
chr26	380001	430000	chr26	Gnomon	gene	367277	385281	.	+	.	ID	gene-TUBGCP2	Dbxref	GeneID:102183567	Name	TUBGCP2	gbkey	Gene	gene	TUBGCP2	gene_biotype	protein_coding
chr26	380001	430000	chr26	Gnomon	gene	387350	399001	.	+	.	ID	gene-ADAM8	Dbxref	GeneID:106503654	Name	ADAM8	gbkey	Gene	gene	ADAM8	gene_biotype	protein_coding
chr26	380001	430000	chr26	Gnomon	gene	401766	404021	.	+	.	ID	gene-LOC106503655	Dbxref	GeneID:106503655	Name	LOC106503655	gbkey	Gene	gene	LOC106503655	gene_biotype	protein_coding
chr26	380001	430000	chr26	Gnomon	gene	416302	418743	.	+	.	ID	gene-LOC108634001	Dbxref	GeneID:108634001	Name	LOC108634001	gbkey	Gene	gene	LOC108634001	gene_biotype	protein_coding
chr26	380001	430000	chr26	Gnomon	gene	427099	428408	.	-	.	ID	gene-UTF1	Dbxref	GeneID:108634018	Name	UTF1	gbkey	Gene	gene	UTF1	gene_biotype	protein_coding
chr26	4540001	4600000	chr26	Gnomon	gene	4545185	4724742	.	-	.	ID	gene-PTPRE	Dbxref	GeneID:102174718	Name	PTPRE	gbkey	Gene	gene	PTPRE	gene_biotype	protein_coding
chr27	1440001	1510000	chr27	Gnomon	gene	1190332	1572356	.	-	.	ID	gene-ZNF385D	Dbxref	GeneID:102180997	Name	ZNF385D	gbkey	Gene	gene	ZNF385D	gene_biotype	protein_coding
chr27	18690001	18740000	chr27	Gnomon	gene	18688519	18712334	.	+	.	ID	gene-PPP2CB	Dbxref	GeneID:102182013	Name	PPP2CB	gbkey	Gene	gene	PPP2CB	gene_biotype	protein_coding
chr27	18690001	18740000	chr27	Gnomon	gene	18729524	18748568	.	-	.	ID	gene-UBXN8	Dbxref	GeneID:100861098	Name	UBXN8	gbkey	Gene	gene	UBXN8	gene_biotype	protein_coding
chr27	29230001	29330000	chr27	Gnomon	gene	29247711	29267716	.	-	.	ID	gene-F11	Dbxref	GeneID:102184496	Name	F11	gbkey	Gene	gene	F11	gene_biotype	protein_coding
chr27	29230001	29330000	chr27	Gnomon	gene	29272618	29294807	.	-	.	ID	gene-KLKB1	Dbxref	GeneID:102184030	Name	KLKB1	gbkey	Gene	gene	KLKB1	gene_biotype	protein_coding
chr27	29230001	29330000	chr27	Gnomon	gene	29297312	29313325	.	-	.	ID	gene-LOC102188826	Dbxref	GeneID:102188826	Name	LOC102188826	gbkey	Gene	gene	LOC102188826	gene_biotype	protein_coding
chr27	29230001	29330000	chr27	Gnomon	gene	29318889	29357562	.	-	.	ID	gene-FAM149A	Dbxref	GeneID:102183568	Name	FAM149A	gbkey	Gene	gene	FAM149A	gene_biotype	protein_coding
chr27	38760001	38820000	chr27	Gnomon	gene	38758389	38804398	.	-	.	ID	gene-AGPAT5	Dbxref	GeneID:102170580	Name	AGPAT5	gbkey	Gene	gene	AGPAT5	gene_biotype	protein_coding
chr2	74720001	74770000	chr2	Gnomon	gene	74708434	74745046	.	-	.	ID	gene-MCM6	Dbxref	GeneID:102173134	Name	MCM6	gbkey	Gene	gene	MCM6	gene_biotype	protein_coding
chr28	15240001	15310000	chr28	Gnomon	gene	15078837	15623293	.	-	.	ID	gene-ADK	Dbxref	GeneID:102189651	Name	ADK	gbkey	Gene	gene	ADK	gene_biotype	protein_coding
chr28	19690001	19800000	chr28	BestRefSeq	gene	19757060	19757827	.	+	.	ID	gene-NEUROG3	Dbxref	GeneID:102182380	Name	NEUROG3	description	neurogenin 3	end_range	19757827,.	gbkey	Gene	gene	NEUROG3	gene_biotype	protein_coding	partial	TRUE
chr28	19690001	19800000	chr28	Gnomon	gene	19717910	19721038	.	-	.	ID	gene-C28H10orf35	Dbxref	GeneID:102191017	Name	C28H10orf35	gbkey	Gene	gene	C28H10orf35	gene_biotype	protein_coding
chr29	44860001	44910000	chr29	Gnomon	gene	44865244	44870839	.	+	.	ID	gene-NPAS4	Dbxref	GeneID:102176203	Name	NPAS4	gbkey	Gene	gene	NPAS4	gene_biotype	protein_coding
chr29	44860001	44910000	chr29	Gnomon	gene	44882249	44885604	.	-	.	ID	gene-MRPL11	Dbxref	GeneID:102176501	Name	MRPL11	gbkey	Gene	gene	MRPL11	gene_biotype	protein_coding
chr29	44860001	44910000	chr29	Gnomon	gene	44902862	44913442	.	+	.	ID	gene-PELI3	Dbxref	GeneID:102178518	Name	PELI3	gbkey	Gene	gene	PELI3	gene_biotype	protein_coding
chr29	44910001	45030000	chr29	BestRefSeq	gene	44992308	44997729	.	-	.	ID	gene-CTSF	Dbxref	GeneID:102178045	Name	CTSF	description	cathepsin F	gbkey	Gene	gene	CTSF	gene_biotype	protein_coding	partial	TRUE	start_range	.,44992308
chr29	44910001	45030000	chr29	Gnomon	gene	44902862	44913442	.	+	.	ID	gene-PELI3	Dbxref	GeneID:102178518	Name	PELI3	gbkey	Gene	gene	PELI3	gene_biotype	protein_coding
chr29	44910001	45030000	chr29	Gnomon	gene	44916291	44947946	.	+	.	ID	gene-DPP3	Dbxref	GeneID:102177139	Name	DPP3	gbkey	Gene	gene	DPP3	gene_biotype	protein_coding
chr29	44910001	45030000	chr29	Gnomon	gene	44949424	44965870	.	+	.	ID	gene-BBS1	Dbxref	GeneID:102177778	Name	BBS1	gbkey	Gene	gene	BBS1	gene_biotype	protein_coding
chr29	44910001	45030000	chr29	Gnomon	gene	44968359	44979176	.	-	.	ID	gene-ZDHHC24	Dbxref	GeneID:102178800	Name	ZDHHC24	gbkey	Gene	gene	ZDHHC24	gene_biotype	protein_coding
chr29	44910001	45030000	chr29	Gnomon	gene	44979964	44991800	.	+	.	ID	gene-ACTN3	Dbxref	GeneID:102179075	Name	ACTN3	gbkey	Gene	gene	ACTN3	gene_biotype	protein_coding
chr29	44910001	45030000	chr29	Gnomon	gene	45005333	45009061	.	-	.	ID	gene-LOC102178707	Dbxref	GeneID:102178707	Name	LOC102178707	gbkey	Gene	gene	LOC102178707	gene_biotype	lncRNA
chr29	44910001	45030000	chr29	Gnomon	gene	45017175	45020186	.	-	.	ID	gene-CCDC87	Dbxref	GeneID:102178886	Name	CCDC87	gbkey	Gene	gene	CCDC87	gene_biotype	protein_coding
chr29	44910001	45030000	chr29	Gnomon	gene	45020191	45034130	.	+	.	ID	gene-CCS	Dbxref	GeneID:102179171	Name	CCS	gbkey	Gene	gene	CCS	gene_biotype	protein_coding
chr29	44910001	45030000	chr29	tRNAscan-SE	gene	44931754	44931826	.	-	.	ID	gene-TRNAG-CCC-125	Dbxref	GeneID:108634274	Name	TRNAG-CCC	gbkey	Gene	gene	TRNAG-CCC	gene_biotype	tRNA
chr29	45890001	46010000	chr29	Gnomon	gene	45892893	45894594	.	-	.	ID	gene-LOC108634208	Dbxref	GeneID:108634208	Name	LOC108634208	gbkey	Gene	gene	LOC108634208	gene_biotype	protein_coding
chr29	45890001	46010000	chr29	Gnomon	gene	45894564	45897458	.	+	.	ID	gene-HRAS	Dbxref	GeneID:102186668	Name	HRAS	gbkey	Gene	gene	HRAS	gene_biotype	protein_coding
chr29	45890001	46010000	chr29	Gnomon	gene	45910100	45912959	.	-	.	ID	gene-LOC102186937	Dbxref	GeneID:102186937	Name	LOC102186937	gbkey	Gene	gene	LOC102186937	gene_biotype	protein_coding
chr29	45890001	46010000	chr29	Gnomon	gene	45921210	45936419	.	+	.	ID	gene-RNH1	Dbxref	GeneID:102187199	Name	RNH1	gbkey	Gene	gene	RNH1	gene_biotype	protein_coding
chr29	45890001	46010000	chr29	Gnomon	gene	45937562	45962964	.	-	.	ID	gene-PTDSS2	Dbxref	GeneID:106503774	Name	PTDSS2	gbkey	Gene	gene	PTDSS2	gene_biotype	protein_coding
chr29	45890001	46010000	chr29	Gnomon	gene	45939864	45943806	.	+	.	ID	gene-LOC108634225	Dbxref	GeneID:108634225	Name	LOC108634225	gbkey	Gene	gene	LOC108634225	gene_biotype	lncRNA
chr29	45890001	46010000	chr29	Gnomon	gene	45977907	45999636	.	+	.	ID	gene-ANO9	Dbxref	GeneID:102187463	Name	ANO9	gbkey	Gene	gene	ANO9	gene_biotype	protein_coding
chr29	45890001	46010000	chr29	Gnomon	gene	46000666	46009408	.	+	.	ID	gene-SIGIRR	Dbxref	GeneID:102180109	Name	SIGIRR	gbkey	Gene	gene	SIGIRR	gene_biotype	protein_coding
chr29	50200001	50310000	chr29	BestRefSeq	gene	50219941	50237824	.	-	.	ID	gene-CD81	Dbxref	GeneID:100860811	Name	CD81	description	CD81 molecule	gbkey	Gene	gene	CD81	gene_biotype	protein_coding
chr29	50200001	50310000	chr29	Gnomon	gene	50190720	50211614	.	+	.	ID	gene-TRPM5	Dbxref	GeneID:102175193	Name	TRPM5	gbkey	Gene	gene	TRPM5	gene_biotype	protein_coding
chr29	50200001	50310000	chr29	Gnomon	gene	50212410	50216320	.	-	.	ID	gene-TSSC4	Dbxref	GeneID:106503764	Name	TSSC4	gbkey	Gene	gene	TSSC4	gene_biotype	protein_coding
chr29	50200001	50310000	chr29	Gnomon	gene	50252816	50277592	.	+	.	ID	gene-LOC106503765	Dbxref	GeneID:106503765	Name	LOC106503765	gbkey	Gene	gene	LOC106503765	gene_biotype	lncRNA
chr29	50200001	50310000	chr29	Gnomon	gene	50278310	50297896	.	-	.	ID	gene-TSPAN32	Dbxref	GeneID:106503766	Name	TSPAN32	gbkey	Gene	gene	TSPAN32	gene_biotype	protein_coding
chr29	50410001	50460000	chr29	BestRefSeq	gene	50430375	50438275	.	+	.	ID	gene-IGF2	Dbxref	GeneID:100861277	Name	IGF2	description	insulin like growth factor 2	end_range	50438275,.	gbkey	Gene	gene	IGF2	gene_biotype	protein_coding	partial	TRUE	start_range	.,50430375
chr29	50410001	50460000	chr29	BestRefSeq	gene	50436652	50436719	.	+	.	ID	gene-MIR483	Dbxref	GeneID:104795841,miRBase:MI0030801	Name	MIR483	description	microRNA 483	gbkey	Gene	gene	MIR483	gene_biotype	miRNA	gene_synonym	chi-mir-483
chr29	50410001	50460000	chr29	Gnomon	gene	50411481	50412858	.	+	.	ID	gene-INS	Dbxref	GeneID:108634241	Name	INS	gbkey	Gene	gene	INS	gene_biotype	protein_coding
chr29	50960001	51030000	chr29	Gnomon	gene	50962017	50977940	.	+	.	ID	gene-DUSP8	Dbxref	GeneID:102178150	Name	DUSP8	gbkey	Gene	gene	DUSP8	gene_biotype	protein_coding
chr29	50960001	51030000	chr29	Gnomon	gene	50987206	51039264	.	+	.	ID	gene-MOB2	Dbxref	GeneID:102187682	Name	MOB2	gbkey	Gene	gene	MOB2	gene_biotype	protein_coding
chr29	51260001	51350000	chr29	Gnomon	gene	51246526	51276626	.	-	.	ID	gene-MUC5AC	Dbxref	GeneID:102174827	Name	MUC5AC	gbkey	Gene	gene	MUC5AC	gene_biotype	protein_coding
chr29	51260001	51350000	chr29	Gnomon	gene	51317872	51331926	.	-	.	ID	gene-MUC2	Dbxref	GeneID:102175111	Name	MUC2	gbkey	Gene	gene	MUC2	gene_biotype	protein_coding
chr29	5790001	5850000	chr29	BestRefSeq	gene	5789325	5900321	.	-	.	ID	gene-TYR	Dbxref	GeneID:102182281	Name	TYR	description	tyrosinase	gbkey	Gene	gene	TYR	gene_biotype	protein_coding
chr3	10410001	10470000	chr3	Gnomon	gene	10345354	10512835	.	+	.	ID	gene-ZMYM4	Dbxref	GeneID:102183124	Name	ZMYM4	gbkey	Gene	gene	ZMYM4	gene_biotype	protein_coding
chr3	119650001	119730000	chr3	Gnomon	gene	119645336	119715585	.	+	.	ID	gene-TIPRL	Dbxref	GeneID:106503432	Name	TIPRL	gbkey	Gene	gene	TIPRL	gene_biotype	protein_coding
chr3	21500001	21550000	chr3	Gnomon	gene	21492335	21513176	.	-	.	ID	gene-LOC102181495	Dbxref	GeneID:102181495	Name	LOC102181495	gbkey	Gene	gene	LOC102181495	gene_biotype	protein_coding
chr3	28350001	28430000	chr3	Gnomon	gene	28342164	28401169	.	-	.	ID	gene-NDC1	Dbxref	GeneID:102179725	Name	NDC1	gbkey	Gene	gene	NDC1	gene_biotype	protein_coding
chr3	28350001	28430000	chr3	Gnomon	gene	28415012	28450889	.	-	.	ID	gene-YIPF1	Dbxref	GeneID:102178875	Name	YIPF1	gbkey	Gene	gene	YIPF1	gene_biotype	protein_coding
chr3	39180001	39230000	chr3	Gnomon	gene	39115242	39572757	.	+	.	ID	gene-ROR1	Dbxref	GeneID:102182092	Name	ROR1	gbkey	Gene	gene	ROR1	gene_biotype	protein_coding
chr3	4180001	4230000	chr3	Gnomon	gene	4183152	4196306	.	-	.	ID	gene-COPS8	Dbxref	GeneID:102169354	Name	COPS8	gbkey	Gene	gene	COPS8	gene_biotype	protein_coding
chr3	42590001	42680000	chr3	Gnomon	gene	42606930	42654238	.	-	.	ID	gene-SLC35D1	Dbxref	GeneID:102180447	Name	SLC35D1	gbkey	Gene	gene	SLC35D1	gene_biotype	protein_coding
chr3	5250001	5310000	chr3	Gnomon	gene	5160329	5732131	.	-	.	ID	gene-AGAP1	Dbxref	GeneID:102174535	Name	AGAP1	gbkey	Gene	gene	AGAP1	gene_biotype	protein_coding
chr3	6130001	6180000	chr3	Gnomon	gene	6149599	6249297	.	-	.	ID	gene-SH3BP4	Dbxref	GeneID:102168233	Name	SH3BP4	gbkey	Gene	gene	SH3BP4	gene_biotype	protein_coding
chr3	68480001	68600000	chr3	Gnomon	gene	68466930	68488821	.	+	.	ID	gene-LOC108635621	Dbxref	GeneID:108635621	Name	LOC108635621	gbkey	Gene	gene	LOC108635621	gene_biotype	protein_coding
chr3	68480001	68600000	chr3	Gnomon	gene	68501524	68619949	.	-	.	ID	gene-HFM1	Dbxref	GeneID:102171478	Name	HFM1	gbkey	Gene	gene	HFM1	gene_biotype	protein_coding
chr3	7490001	7580000	chr3	Gnomon	gene	7354005	7516433	.	-	.	ID	gene-LOC102190288	Dbxref	GeneID:102190288	Name	LOC102190288	gbkey	Gene	gene	LOC102190288	gene_biotype	protein_coding
chr3	7490001	7580000	chr3	Gnomon	gene	7545239	7627846	.	+	.	ID	gene-USP40	Dbxref	GeneID:102190013	Name	USP40	gbkey	Gene	gene	USP40	gene_biotype	protein_coding
chr3	87080001	87250000	chr3	Gnomon	gene	87063962	87084717	.	+	.	ID	gene-CSF1	Dbxref	GeneID:102185051	Name	CSF1	gbkey	Gene	gene	CSF1	gene_biotype	protein_coding
chr3	87080001	87250000	chr3	Gnomon	gene	87128530	87170175	.	+	.	ID	gene-AHCYL1	Dbxref	GeneID:102188182	Name	AHCYL1	gbkey	Gene	gene	AHCYL1	gene_biotype	protein_coding
chr3	87080001	87250000	chr3	Gnomon	gene	87179781	87198158	.	+	.	ID	gene-STRIP1	Dbxref	GeneID:102187729	Name	STRIP1	gbkey	Gene	gene	STRIP1	gene_biotype	protein_coding
chr3	87080001	87250000	chr3	Gnomon	gene	87201958	87212193	.	-	.	ID	gene-ALX3	Dbxref	GeneID:102184773	Name	ALX3	gbkey	Gene	gene	ALX3	gene_biotype	protein_coding
chr3	87080001	87250000	chr3	Gnomon	gene	87211804	87238300	.	+	.	ID	gene-LOC102187445	Dbxref	GeneID:102187445	Name	LOC102187445	gbkey	Gene	gene	LOC102187445	gene_biotype	lncRNA
chr3	89080001	89130000	chr3	Gnomon	gene	89068172	89293461	.	-	.	ID	gene-KCND3	Dbxref	GeneID:102175822	Name	KCND3	gbkey	Gene	gene	KCND3	gene_biotype	protein_coding
chr3	89240001	89310000	chr3	Gnomon	gene	89068172	89293461	.	-	.	ID	gene-KCND3	Dbxref	GeneID:102175822	Name	KCND3	gbkey	Gene	gene	KCND3	gene_biotype	protein_coding
chr3	96830001	96880000	chr3	BestRefSeq%2CGnomon	gene	96839059	96848990	.	+	.	ID	gene-3BHSD	Dbxref	GeneID:100860869	Name	3BHSD	description	3beta-hydroxysteroid dehydrogenase/isomerase	gbkey	Gene	gene	3BHSD	gene_biotype	protein_coding
chr3	96830001	96880000	chr3	Gnomon	gene	96860774	96894430	.	-	.	ID	gene-ZNF697	Dbxref	GeneID:102178410	Name	ZNF697	gbkey	Gene	gene	ZNF697	gene_biotype	protein_coding
chr4	51280001	51370000	chr4	BestRefSeq	gene	51338288	51338372	.	-	.	ID	gene-MIR196B	Dbxref	GeneID:104796569,miRBase:MI0030672	Name	MIR196B	description	microRNA 196b	gbkey	Gene	gene	MIR196B	gene_biotype	miRNA	gene_synonym	chi-mir-196b
chr4	51280001	51370000	chr4	Gnomon	gene	51276661	51283467	.	-	.	ID	gene-HOXA3	Dbxref	GeneID:102172323	Name	HOXA3	gbkey	Gene	gene	HOXA3	gene_biotype	protein_coding
chr4	51280001	51370000	chr4	Gnomon	gene	51283455	51291798	.	+	.	ID	gene-LOC108635847	Dbxref	GeneID:108635847	Name	LOC108635847	gbkey	Gene	gene	LOC108635847	gene_biotype	lncRNA
chr4	51280001	51370000	chr4	Gnomon	gene	51295774	51321259	.	-	.	ID	gene-LOC108635848	Dbxref	GeneID:108635848	Name	LOC108635848	gbkey	Gene	gene	LOC108635848	gene_biotype	lncRNA
chr4	51280001	51370000	chr4	Gnomon	gene	51297397	51299705	.	-	.	ID	gene-HOXA4	Dbxref	GeneID:102170021	Name	HOXA4	gbkey	Gene	gene	HOXA4	gene_biotype	protein_coding
chr4	51280001	51370000	chr4	Gnomon	gene	51309920	51312896	.	-	.	ID	gene-HOXA5	Dbxref	GeneID:106502032	Name	HOXA5	gbkey	Gene	gene	HOXA5	gene_biotype	protein_coding
chr4	51280001	51370000	chr4	Gnomon	gene	51314374	51319005	.	-	.	ID	gene-HOXA6	Dbxref	GeneID:102170296	Name	HOXA6	gbkey	Gene	gene	HOXA6	gene_biotype	protein_coding
chr4	51280001	51370000	chr4	Gnomon	gene	51323653	51329798	.	-	.	ID	gene-HOXA7	Dbxref	GeneID:106502041	Name	HOXA7	gbkey	Gene	gene	HOXA7	gene_biotype	protein_coding
chr4	51280001	51370000	chr4	Gnomon	gene	51331211	51337701	.	-	.	ID	gene-HOXA9	Dbxref	GeneID:102169549	Name	HOXA9	gbkey	Gene	gene	HOXA9	gene_biotype	protein_coding
chr4	51280001	51370000	chr4	Gnomon	gene	51339407	51343166	.	-	.	ID	gene-HOXA10	Dbxref	GeneID:106501762	Name	HOXA10	gbkey	Gene	gene	HOXA10	gene_biotype	protein_coding
chr4	51280001	51370000	chr4	Gnomon	gene	51350542	51354278	.	-	.	ID	gene-HOXA11	Dbxref	GeneID:102172033	Name	HOXA11	gbkey	Gene	gene	HOXA11	gene_biotype	protein_coding
chr4	51280001	51370000	chr4	Gnomon	gene	51366007	51369167	.	-	.	ID	gene-HOXA13	Dbxref	GeneID:102171762	Name	HOXA13	gbkey	Gene	gene	HOXA13	gene_biotype	protein_coding
chr4	76280001	76340000	chr4	Gnomon	gene	76243977	76385584	.	+	.	ID	gene-CCDC146	Dbxref	GeneID:102188649	Name	CCDC146	gbkey	Gene	gene	CCDC146	gene_biotype	protein_coding
chr4	76280001	76340000	chr4	Gnomon	gene	76296690	76300510	.	-	.	ID	gene-FGL2	Dbxref	GeneID:102188376	Name	FGL2	gbkey	Gene	gene	FGL2	gene_biotype	protein_coding
chr4	7790001	7870000	chr4	Gnomon	gene	7783431	7829256	.	-	.	ID	gene-GIMAP8	Dbxref	GeneID:102191585	Name	GIMAP8	gbkey	Gene	gene	GIMAP8	gene_biotype	protein_coding
chr4	7790001	7870000	chr4	Gnomon	gene	7849332	7854347	.	-	.	ID	gene-LOC102190581	Dbxref	GeneID:102190581	Name	LOC102190581	gbkey	Gene	gene	LOC102190581	gene_biotype	protein_coding
chr4	7790001	7870000	chr4	Gnomon	gene	7861979	7883652	.	-	.	ID	gene-ZNF775	Dbxref	GeneID:106502052	Name	ZNF775	gbkey	Gene	gene	ZNF775	gene_biotype	protein_coding
chr5	24450001	24560000	chr5	Gnomon	gene	24461096	24488896	.	-	.	ID	gene-NDUFA12	Dbxref	GeneID:102180918	Name	NDUFA12	gbkey	Gene	gene	NDUFA12	gene_biotype	protein_coding
chr5	24450001	24560000	chr5	Gnomon	gene	24495570	24536369	.	-	.	ID	gene-NR2C1	Dbxref	GeneID:102181653	Name	NR2C1	gbkey	Gene	gene	NR2C1	gene_biotype	protein_coding
chr5	24450001	24560000	chr5	Gnomon	gene	24537611	24645392	.	-	.	ID	gene-FGD6	Dbxref	GeneID:102182279	Name	FGD6	gbkey	Gene	gene	FGD6	gene_biotype	protein_coding
chr5	55880001	55930000	chr5	Gnomon	gene	55908033	55914982	.	+	.	ID	gene-LOC102183851	Dbxref	GeneID:102183851	Name	LOC102183851	gbkey	Gene	gene	LOC102183851	gene_biotype	protein_coding
chr5	55880001	55930000	chr5	Gnomon	gene	55922055	55931708	.	+	.	ID	gene-SDR9C7	Dbxref	GeneID:102184503	Name	SDR9C7	gbkey	Gene	gene	SDR9C7	gene_biotype	protein_coding
chr5	56500001	56550000	chr5	Gnomon	gene	56479506	56506922	.	+	.	ID	gene-RNF41	Dbxref	GeneID:102170119	Name	RNF41	gbkey	Gene	gene	RNF41	gene_biotype	protein_coding
chr5	56500001	56550000	chr5	Gnomon	gene	56503366	56515610	.	-	.	ID	gene-LOC106502109	Dbxref	GeneID:106502109	Name	LOC106502109	gbkey	Gene	gene	LOC106502109	gene_biotype	lncRNA
chr5	56500001	56550000	chr5	Gnomon	gene	56515695	56535918	.	+	.	ID	gene-SMARCC2	Dbxref	GeneID:102168430	Name	SMARCC2	gbkey	Gene	gene	SMARCC2	gene_biotype	protein_coding
chr5	56500001	56550000	chr5	Gnomon	gene	56536624	56539821	.	-	.	ID	gene-MYL6	Dbxref	GeneID:102170394	Name	MYL6	gbkey	Gene	gene	MYL6	gene_biotype	protein_coding
chr5	56500001	56550000	chr5	Gnomon	gene	56540053	56544193	.	-	.	ID	gene-MYL6B	Dbxref	GeneID:102171409	Name	MYL6B	gbkey	Gene	gene	MYL6B	gene_biotype	protein_coding
chr5	56500001	56550000	chr5	tRNAscan-SE	gene	56514835	56514916	.	-	.	ID	gene-TRNAS-CGA	Dbxref	GeneID:108636182	Name	TRNAS-CGA	gbkey	Gene	gene	TRNAS-CGA	gene_biotype	tRNA
chr6	54450001	54650000	chr6	tRNAscan-SE	gene	54515850	54515921	.	+	.	ID	gene-TRNAW-CCA-33	Dbxref	GeneID:108636294	Name	TRNAW-CCA	gbkey	Gene	gene	TRNAW-CCA	gene_biotype	tRNA
chr6	68370001	68460000	chr6	Gnomon	gene	68373504	68404241	.	-	.	ID	gene-LRRC66	Dbxref	GeneID:102168990	Name	LRRC66	gbkey	Gene	gene	LRRC66	gene_biotype	protein_coding
chr6	68370001	68460000	chr6	Gnomon	gene	68404288	68432247	.	-	.	ID	gene-SGCB	Dbxref	GeneID:102169269	Name	SGCB	gbkey	Gene	gene	SGCB	gene_biotype	protein_coding
chr6	68370001	68460000	chr6	Gnomon	gene	68441339	68489515	.	+	.	ID	gene-SPATA18	Dbxref	GeneID:102169570	Name	SPATA18	gbkey	Gene	gene	SPATA18	gene_biotype	protein_coding
chr7	50460001	50520000	chr7	Gnomon	gene	50350005	50550336	.	+	.	ID	gene-HTR4	Dbxref	GeneID:102178536	Name	HTR4	gbkey	Gene	gene	HTR4	gene_biotype	protein_coding
chr7	56790001	56850000	chr7	Gnomon	gene	56787497	56900206	.	+	.	ID	gene-FGF1	Dbxref	GeneID:102188850	Name	FGF1	gbkey	Gene	gene	FGF1	gene_biotype	protein_coding
chr7	56790001	56850000	chr7	Gnomon	gene	56821661	56862628	.	-	.	ID	gene-LOC106502358	Dbxref	GeneID:106502358	Name	LOC106502358	gbkey	Gene	gene	LOC106502358	gene_biotype	lncRNA
chr7	57000001	57070000	chr7	Gnomon	gene	56884623	57178160	.	-	.	ID	gene-LOC106502360	Dbxref	GeneID:106502360	Name	LOC106502360	gbkey	Gene	gene	LOC106502360	gene_biotype	lncRNA
chr7	57000001	57070000	chr7	Gnomon	gene	57054836	57061243	.	+	.	ID	gene-LOC106502359	Dbxref	GeneID:106502359	Name	LOC106502359	gbkey	Gene	gene	LOC106502359	gene_biotype	lncRNA
chr7	63020001	63070000	chr7	Gnomon	gene	63024482	63057767	.	-	.	ID	gene-TGFBI	Dbxref	GeneID:102182971	Name	TGFBI	gbkey	Gene	gene	TGFBI	gene_biotype	protein_coding
chr7	65930001	66030000	chr7	BestRefSeq%2CGnomon	gene	66023938	66028657	.	+	.	ID	gene-GDF9	Dbxref	GeneID:100860859	Name	GDF9	description	growth differentiation factor 9	gbkey	Gene	gene	GDF9	gene_biotype	protein_coding
chr7	65930001	66030000	chr7	Gnomon	gene	65937260	66015957	.	+	.	ID	gene-AFF4	Dbxref	GeneID:102171706	Name	AFF4	gbkey	Gene	gene	AFF4	gene_biotype	protein_coding
chr7	65930001	66030000	chr7	Gnomon	gene	66016701	66017784	.	-	.	ID	gene-LEAP2	Dbxref	GeneID:102171972	Name	LEAP2	gbkey	Gene	gene	LEAP2	gene_biotype	protein_coding
chr7	65930001	66030000	chr7	Gnomon	gene	66022563	66023859	.	-	.	ID	gene-LOC102171149	Dbxref	GeneID:102171149	Name	LOC102171149	gbkey	Gene	gene	LOC102171149	gene_biotype	protein_coding
chr7	66170001	66220000	chr7	Gnomon	gene	66174195	66197362	.	+	.	ID	gene-BTBD2	Dbxref	GeneID:102170316	Name	BTBD2	gbkey	Gene	gene	BTBD2	gene_biotype	protein_coding
chr7	66170001	66220000	chr7	Gnomon	gene	66209475	66233200	.	-	.	ID	gene-CSNK1G2	Dbxref	GeneID:102169860	Name	CSNK1G2	gbkey	Gene	gene	CSNK1G2	gene_biotype	protein_coding
chr7	66250001	66340000	chr7	Gnomon	gene	66239460	66256634	.	-	.	ID	gene-SCAMP4	Dbxref	GeneID:102180218	Name	SCAMP4	gbkey	Gene	gene	SCAMP4	gene_biotype	protein_coding
chr7	66250001	66340000	chr7	Gnomon	gene	66250952	66258308	.	-	.	ID	gene-ADAT3	Dbxref	GeneID:102169581	Name	ADAT3	gbkey	Gene	gene	ADAT3	gene_biotype	protein_coding
chr7	66250001	66340000	chr7	Gnomon	gene	66277549	66285848	.	+	.	ID	gene-ABHD17A	Dbxref	GeneID:102179941	Name	ABHD17A	gbkey	Gene	gene	ABHD17A	gene_biotype	protein_coding
chr7	66250001	66340000	chr7	Gnomon	gene	66293971	66304896	.	+	.	ID	gene-KLF16	Dbxref	GeneID:108636367	Name	KLF16	gbkey	Gene	gene	KLF16	gene_biotype	protein_coding
chr7	66250001	66340000	chr7	Gnomon	gene	66308281	66327510	.	+	.	ID	gene-REXO1	Dbxref	GeneID:102179666	Name	REXO1	gbkey	Gene	gene	REXO1	gene_biotype	protein_coding
chr7	66250001	66340000	chr7	Gnomon	gene	66332245	66353039	.	+	.	ID	gene-ATP8B3	Dbxref	GeneID:102169281	Name	ATP8B3	gbkey	Gene	gene	ATP8B3	gene_biotype	protein_coding
chr7	66860001	66950000	chr7	BestRefSeq	gene	66891529	66893834	.	-	.	ID	gene-GPX4	Dbxref	GeneID:100860867	Name	GPX4	description	glutathione peroxidase 4	end_range	66893834,.	gbkey	Gene	gene	GPX4	gene_biotype	protein_coding	partial	TRUE
chr7	66860001	66950000	chr7	Gnomon	gene	66847798	66890258	.	+	.	ID	gene-SBNO2	Dbxref	GeneID:102187942	Name	SBNO2	gbkey	Gene	gene	SBNO2	gene_biotype	protein_coding
chr7	66860001	66950000	chr7	Gnomon	gene	66898646	66905172	.	+	.	ID	gene-POLR2E	Dbxref	GeneID:102187213	Name	POLR2E	gbkey	Gene	gene	POLR2E	gene_biotype	protein_coding
chr7	66860001	66950000	chr7	Gnomon	gene	66906329	66920433	.	-	.	ID	gene-ARHGAP45	Dbxref	GeneID:102186584	Name	ARHGAP45	gbkey	Gene	gene	ARHGAP45	gene_biotype	protein_coding
chr7	66860001	66950000	chr7	Gnomon	gene	66920520	66938663	.	-	.	ID	gene-ABCA7	Dbxref	GeneID:102175208	Name	ABCA7	gbkey	Gene	gene	ABCA7	gene_biotype	protein_coding
chr7	66860001	66950000	chr7	Gnomon	gene	66939449	66947814	.	-	.	ID	gene-CNN2	Dbxref	GeneID:102186110	Name	CNN2	gbkey	Gene	gene	CNN2	gene_biotype	protein_coding
chr7	69340001	69390000	chr7	Gnomon	gene	69340274	69341203	.	+	.	ID	gene-LOC108636461	Dbxref	GeneID:108636461	Name	LOC108636461	gbkey	Gene	gene	LOC108636461	gene_biotype	protein_coding
chr7	69340001	69390000	chr7	Gnomon	gene	69362744	69363676	.	-	.	ID	gene-LOC102191325	Dbxref	GeneID:102191325	Name	LOC102191325	gbkey	Gene	gene	LOC102191325	gene_biotype	protein_coding
chr7	87650001	87730000	chr7	Gnomon	gene	87521186	87740265	.	-	.	ID	gene-RAPGEF6	Dbxref	GeneID:102191417	Name	RAPGEF6	gbkey	Gene	gene	RAPGEF6	gene_biotype	protein_coding
chr7	89290001	89380000	chr7	Gnomon	gene	89295581	89311797	.	-	.	ID	gene-LINGO3	Dbxref	GeneID:102179279	Name	LINGO3	gbkey	Gene	gene	LINGO3	gene_biotype	protein_coding
chr7	89290001	89380000	chr7	Gnomon	gene	89322318	89326916	.	-	.	ID	gene-LSM7	Dbxref	GeneID:102178998	Name	LSM7	gbkey	Gene	gene	LSM7	gene_biotype	protein_coding
chr7	89290001	89380000	chr7	Gnomon	gene	89327012	89341777	.	+	.	ID	gene-SPPL2B	Dbxref	GeneID:102184242	Name	SPPL2B	gbkey	Gene	gene	SPPL2B	gene_biotype	protein_coding
chr7	89290001	89380000	chr7	Gnomon	gene	89368992	89400432	.	+	.	ID	gene-TMPRSS9	Dbxref	GeneID:102178722	Name	TMPRSS9	gbkey	Gene	gene	TMPRSS9	gene_biotype	protein_coding
chr8	110400001	110470000	chr8	Gnomon	gene	110386504	110448049	.	+	.	ID	gene-GSN	Dbxref	GeneID:102180225	Name	GSN	gbkey	Gene	gene	GSN	gene_biotype	protein_coding
chr8	110400001	110470000	chr8	Gnomon	gene	110454521	110489032	.	-	.	ID	gene-STOM	Dbxref	GeneID:102184720	Name	STOM	gbkey	Gene	gene	STOM	gene_biotype	protein_coding
chr8	38510001	38630000	chr8	Gnomon	gene	38506959	38511581	.	+	.	ID	gene-RANBP6	Dbxref	GeneID:102175018	Name	RANBP6	gbkey	Gene	gene	RANBP6	gene_biotype	protein_coding
chr8	38510001	38630000	chr8	Gnomon	gene	38513727	38622147	.	+	.	ID	gene-KIAA2026	Dbxref	GeneID:102177624	Name	KIAA2026	gbkey	Gene	gene	KIAA2026	gene_biotype	protein_coding
chr8	77790001	77880000	chr8	Gnomon	gene	77712775	78114798	.	+	.	ID	gene-NTRK2	Dbxref	GeneID:102180223	Name	NTRK2	gbkey	Gene	gene	NTRK2	gene_biotype	protein_coding
chr8	82820001	82890000	chr8	Gnomon	gene	82827813	82886348	.	-	.	ID	gene-SLC35D2	Dbxref	GeneID:102188856	Name	SLC35D2	gbkey	Gene	gene	SLC35D2	gene_biotype	protein_coding
chr8	82820001	82890000	chr8	tRNAscan-SE	gene	82844495	82844566	.	+	.	ID	gene-TRNAE-UUC-35	Dbxref	GeneID:108636685	Name	TRNAE-UUC	gbkey	Gene	gene	TRNAE-UUC	gene_biotype	tRNA
chr8	8430001	8500000	chr8	Gnomon	gene	8426560	8455329	.	-	.	ID	gene-C8H8orf74	Dbxref	GeneID:102175957	Name	C8H8orf74	gbkey	Gene	gene	C8H8orf74	gene_biotype	protein_coding
chr8	86850001	87000000	chr8	Gnomon	gene	86756778	86861839	.	-	.	ID	gene-SYK	Dbxref	GeneID:102174120	Name	SYK	gbkey	Gene	gene	SYK	gene_biotype	protein_coding
chr8	89810001	89880000	chr8	Gnomon	gene	89808350	89817052	.	+	.	ID	gene-CDK20	Dbxref	GeneID:102173001	Name	CDK20	gbkey	Gene	gene	CDK20	gene_biotype	protein_coding
chr8	89810001	89880000	chr8	Gnomon	gene	89819768	89855431	.	+	.	ID	gene-FBXW12	Dbxref	GeneID:102173299	Name	FBXW12	gbkey	Gene	gene	FBXW12	gene_biotype	protein_coding
chr8	89810001	89880000	chr8	tRNAscan-SE	gene	89827473	89827544	.	+	.	ID	gene-TRNAC-GCA-131	Dbxref	GeneID:108636687	Name	TRNAC-GCA	gbkey	Gene	gene	TRNAC-GCA	gene_biotype	tRNA
chr8	94950001	95040000	chr8	Gnomon	gene	94851537	95066717	.	+	.	ID	gene-SLC44A1	Dbxref	GeneID:102180315	Name	SLC44A1	gbkey	Gene	gene	SLC44A1	gene_biotype	protein_coding
chr8	95050001	95100000	chr8	Gnomon	gene	95074766	95143302	.	+	.	ID	gene-FSD1L	Dbxref	GeneID:102180764	Name	FSD1L	gbkey	Gene	gene	FSD1L	gene_biotype	protein_coding
chr9	23480001	23530000	chr9	Gnomon	gene	23461510	23700734	.	+	.	ID	gene-HS3ST5	Dbxref	GeneID:102176690	Name	HS3ST5	gbkey	Gene	gene	HS3ST5	gene_biotype	protein_coding
chr9	27370001	27450000	chr9	Gnomon	gene	27342427	27411380	.	+	.	ID	gene-WASF1	Dbxref	GeneID:102183793	Name	WASF1	gbkey	Gene	gene	WASF1	gene_biotype	protein_coding
chr9	27370001	27450000	chr9	tRNAscan-SE	gene	27394397	27394468	.	-	.	ID	gene-TRNAC-ACA-47	Dbxref	GeneID:108636815	Name	TRNAC-ACA	gbkey	Gene	gene	TRNAC-ACA	gene_biotype	tRNA
chr9	29090001	29160000	chr9	Gnomon	gene	28951988	29151771	.	-	.	ID	gene-LACE1	Dbxref	GeneID:102188945	Name	LACE1	gbkey	Gene	gene	LACE1	gene_biotype	protein_coding
chr9	47000001	47060000	chr9	Gnomon	gene	46961207	47035416	.	+	.	ID	gene-MAP3K7	Dbxref	GeneID:102172719	Name	MAP3K7	gbkey	Gene	gene	MAP3K7	gene_biotype	protein_coding
chr9	47000001	47060000	chr9	Gnomon	gene	47041558	47045211	.	+	.	ID	gene-LOC102173003	Dbxref	GeneID:102173003	Name	LOC102173003	gbkey	Gene	gene	LOC102173003	gene_biotype	lncRNA
chr9	76100001	76170000	chr9	Gnomon	gene	75981103	76380509	.	+	.	ID	gene-ESR1	Dbxref	GeneID:102189484	Name	ESR1	gbkey	Gene	gene	ESR1	gene_biotype	protein_coding
chr9	76700001	76790000	chr9	Gnomon	gene	76397902	76890238	.	-	.	ID	gene-SYNE1	Dbxref	GeneID:102189759	Name	SYNE1	gbkey	Gene	gene	SYNE1	gene_biotype	protein_coding

## Sheet: supplementary.S6
XPCLR_TGB_VS_ZSG TOP5% gene
chr10	100550001	100600000	chr10	Gnomon	gene	100292909	100603377	.	-	.	ID=gene-MCC;Dbxref=GeneID:102183148;Name=MCC;gbkey=Gene;gene=MCC;gene_biotype=protein_coding	49999
chr10	10375001	10425000	chr10	Gnomon	gene	10362618	10533279	.	+	.	ID=gene-STON2;Dbxref=GeneID:102175408;Name=STON2;gbkey=Gene;gene=STON2;gene_biotype=protein_coding	49999
chr10	10425001	10475000	chr10	Gnomon	gene	10362618	10533279	.	+	.	ID=gene-STON2;Dbxref=GeneID:102175408;Name=STON2;gbkey=Gene;gene=STON2;gene_biotype=protein_coding	49999
chr10	11250001	11300000	chr10	Gnomon	gene	10855690	11322643	.	+	.	ID=gene-CEP128;Dbxref=GeneID:102174575;Name=CEP128;gbkey=Gene;gene=CEP128;gene_biotype=protein_coding	49999
chr10	1425001	1475000	chr10	Gnomon	gene	1388170	1492332	.	-	.	ID=gene-KCNK13;Dbxref=GeneID:108636850;Name=KCNK13;gbkey=Gene;gene=KCNK13;gene_biotype=protein_coding;partial=true;start_range=.,1388170	49999
chr10	14375001	14425000	chr10	Gnomon	gene	14304070	14406615	.	+	.	ID=gene-SPTLC2;Dbxref=GeneID:102178736;Name=SPTLC2;gbkey=Gene;gene=SPTLC2;gene_biotype=protein_coding	31614
chr10	14375001	14425000	chr10	Gnomon	gene	14408448	14425114	.	+	.	ID=gene-ISM2;Dbxref=GeneID:102178177;Name=ISM2;gbkey=Gene;gene=ISM2;gene_biotype=protein_coding	16553
chr10	14775001	14850000	chr10	Gnomon	gene	14766664	14783488	.	-	.	ID=gene-CIPC;Dbxref=GeneID:102168355;Name=CIPC;gbkey=Gene;gene=CIPC;gene_biotype=protein_coding	8487
chr10	14775001	14850000	chr10	Gnomon	gene	14839687	14842681	.	-	.	ID=gene-LOC106502578;Dbxref=GeneID:106502578;Name=LOC106502578;gbkey=Gene;gene=LOC106502578;gene_biotype=lncRNA	2995
chr10	14775001	14850000	chr10	Gnomon	gene	14842645	14845856	.	+	.	ID=gene-IRF2BPL;Dbxref=GeneID:102177067;Name=IRF2BPL;gbkey=Gene;gene=IRF2BPL;gene_biotype=protein_coding	3212
chr10	15300001	15375000	chr10	Gnomon	gene	15262230	15378417	.	-	.	ID=gene-ESRRB;Dbxref=GeneID:102176243;Name=ESRRB;gbkey=Gene;gene=ESRRB;gene_biotype=protein_coding	74999
chr10	16850001	16900000	chr10	Gnomon	gene	16861386	16867908	.	-	.	ID=gene-EIF2B2;Dbxref=GeneID:102184443;Name=EIF2B2;gbkey=Gene;gene=EIF2B2;gene_biotype=protein_coding	6523
chr10	17050001	17100000	chr10	Gnomon	gene	17038321	17101128	.	-	.	ID=gene-YLPM1;Dbxref=GeneID:102184158;Name=YLPM1;gbkey=Gene;gene=YLPM1;gene_biotype=protein_coding	49999
chr10	17400001	17450000	chr10	Gnomon	gene	17393010	17410763	.	+	.	ID=gene-SYNDIG1L;Dbxref=GeneID:102189764;Name=SYNDIG1L;gbkey=Gene;gene=SYNDIG1L;gene_biotype=protein_coding	10762
chr10	17400001	17450000	chr10	Gnomon	gene	17447372	17449474	.	-	.	ID=gene-VRTN;Dbxref=GeneID:102183606;Name=VRTN;gbkey=Gene;gene=VRTN;gene_biotype=protein_coding	2103
chr10	17600001	17650000	chr10	Gnomon	gene	17563058	17679780	.	-	.	ID=gene-LIN52;Dbxref=GeneID:102189043;Name=LIN52;gbkey=Gene;gene=LIN52;gene_biotype=protein_coding	49999
chr10	17650001	17725000	chr10	Gnomon	gene	17563058	17679780	.	-	.	ID=gene-LIN52;Dbxref=GeneID:102189043;Name=LIN52;gbkey=Gene;gene=LIN52;gene_biotype=protein_coding	29779
chr10	17650001	17725000	chr10	Gnomon	gene	17680016	17698499	.	+	.	ID=gene-ALDH6A1;Dbxref=GeneID:102188773;Name=ALDH6A1;gbkey=Gene;gene=ALDH6A1;gene_biotype=protein_coding	18484
chr10	17650001	17725000	chr10	Gnomon	gene	17700579	17729976	.	-	.	ID=gene-BBOF1;Dbxref=GeneID:102183073;Name=BBOF1;gbkey=Gene;gene=BBOF1;gene_biotype=protein_coding	24422
chr10	17825001	17875000	chr10	Gnomon	gene	17794719	17837720	.	-	.	ID=gene-ZNF410;Dbxref=GeneID:102186403;Name=ZNF410;gbkey=Gene;gene=ZNF410;gene_biotype=protein_coding	12719
chr10	17825001	17875000	chr10	Gnomon	gene	17839544	17859897	.	-	.	ID=gene-PTGR2;Dbxref=GeneID:102185749;Name=PTGR2;gbkey=Gene;gene=PTGR2;gene_biotype=protein_coding	20354
chr10	18125001	18175000	chr10	Gnomon	gene	18135063	18144127	.	-	.	ID=gene-LOC102181962;Dbxref=GeneID:102181962;Name=LOC102181962;gbkey=Gene;gene=LOC102181962;gene_biotype=protein_coding	9065
chr10	18125001	18175000	chr10	Gnomon	gene	18150712	18188441	.	+	.	ID=gene-HEATR4;Dbxref=GeneID:102184157;Name=HEATR4;gbkey=Gene;gene=HEATR4;gene_biotype=protein_coding	24289
chr10	18125001	18175000	chr10	Gnomon	gene	18173192	18175744	.	-	.	ID=gene-C10H14orf169;Dbxref=GeneID:102173094;Name=C10H14orf169;gbkey=Gene;gene=C10H14orf169;gene_biotype=protein_coding	1809
chr10	18575001	18625000	chr10	Gnomon	gene	18585584	18630455	.	+	.	ID=gene-ZFYVE1;Dbxref=GeneID:102181505;Name=ZFYVE1;gbkey=Gene;gene=ZFYVE1;gene_biotype=protein_coding	39417
chr10	20000001	20050000	chr10	Gnomon	gene	19836783	20219989	.	-	.	ID=gene-SIPA1L1;Dbxref=GeneID:102179482;Name=SIPA1L1;gbkey=Gene;gene=SIPA1L1;gene_biotype=protein_coding	49999
chr10	20050001	20100000	chr10	Gnomon	gene	19836783	20219989	.	-	.	ID=gene-SIPA1L1;Dbxref=GeneID:102179482;Name=SIPA1L1;gbkey=Gene;gene=SIPA1L1;gene_biotype=protein_coding	49999
chr10	20375001	20425000	chr10	Gnomon	gene	20389704	20570866	.	-	.	ID=gene-PCNX1;Dbxref=GeneID:102181130;Name=PCNX1;gbkey=Gene;gene=PCNX1;gene_biotype=protein_coding	35297
chr10	20850001	20900000	chr10	Gnomon	gene	20863362	20883086	.	+	.	ID=gene-MED6;Dbxref=GeneID:102179203;Name=MED6;gbkey=Gene;gene=MED6;gene_biotype=protein_coding	19725
chr10	21275001	21325000	chr10	Gnomon	gene	21197399	21359267	.	+	.	ID=gene-SLC8A3;Dbxref=GeneID:102177443;Name=SLC8A3;gbkey=Gene;gene=SLC8A3;gene_biotype=protein_coding	49999
chr10	21600001	21650000	chr10	Gnomon	gene	21586623	21610279	.	+	.	ID=gene-SLC10A1;Dbxref=GeneID:102177168;Name=SLC10A1;gbkey=Gene;gene=SLC10A1;gene_biotype=protein_coding	10278
chr10	21600001	21650000	chr10	Gnomon	gene	21612714	21617835	.	-	.	ID=gene-SRSF5;Dbxref=GeneID:102176537;Name=SRSF5;gbkey=Gene;gene=SRSF5;gene_biotype=protein_coding	5122
chr10	26150001	26200000	chr10	Gnomon	gene	26106676	26234517	.	+	.	ID=gene-SPTB;Dbxref=GeneID:102188225;Name=SPTB;gbkey=Gene;gene=SPTB;gene_biotype=protein_coding	49999
chr10	26375001	26425000	chr10	Gnomon	gene	26407387	26430457	.	-	.	ID=gene-PPP1R36;Dbxref=GeneID:102187229;Name=PPP1R36;gbkey=Gene;gene=PPP1R36;gene_biotype=protein_coding	17614
chr10	26600001	26650000	chr10	Gnomon	gene	26588338	26611159	.	+	.	ID=gene-LOC102175585;Dbxref=GeneID:102175585;Name=LOC102175585;gbkey=Gene;gene=LOC102175585;gene_biotype=protein_coding	11158
chr10	26675001	26725000	chr10	BestRefSeq	gene	26669088	26714330	.	+	.	ID=gene-ESR2;Dbxref=GeneID:100860823;Name=ESR2;description=estrogen receptor 2;end_range=26714330,.;gbkey=Gene;gene=ESR2;gene_biotype=protein_coding;partial=true	39329
chr10	26825001	26875000	chr10	Gnomon	gene	26722712	27046703	.	-	.	ID=gene-SYNE2;Dbxref=GeneID:102184156;Name=SYNE2;gbkey=Gene;gene=SYNE2;gene_biotype=protein_coding	49999
chr10	26825001	26875000	chr10	Gnomon	gene	26824196	26837043	.	+	.	ID=gene-LOC108636963;Dbxref=GeneID:108636963;Name=LOC108636963;gbkey=Gene;gene=LOC108636963;gene_biotype=lncRNA	12042
chr10	26900001	26950000	chr10	Gnomon	gene	26722712	27046703	.	-	.	ID=gene-SYNE2;Dbxref=GeneID:102184156;Name=SYNE2;gbkey=Gene;gene=SYNE2;gene_biotype=protein_coding	49999
chr10	26900001	26950000	chr10	tRNAscan-SE	gene	26930642	26930713	.	+	.	ID=gene-TRNAW-CCA-58;Dbxref=GeneID:108637032;Name=TRNAW-CCA;gbkey=Gene;gene=TRNAW-CCA;gene_biotype=tRNA	72
chr10	26950001	27000000	chr10	Gnomon	gene	26722712	27046703	.	-	.	ID=gene-SYNE2;Dbxref=GeneID:102184156;Name=SYNE2;gbkey=Gene;gene=SYNE2;gene_biotype=protein_coding	49999
chr10	27000001	27075000	chr10	Gnomon	gene	26722712	27046703	.	-	.	ID=gene-SYNE2;Dbxref=GeneID:102184156;Name=SYNE2;gbkey=Gene;gene=SYNE2;gene_biotype=protein_coding	46702
chr10	27000001	27075000	chr10	Gnomon	gene	27060688	27061558	.	-	.	ID=gene-LOC102175030;Dbxref=GeneID:102175030;Name=LOC102175030;gbkey=Gene;gene=LOC102175030;gene_biotype=protein_coding	871
chr10	29325001	29400000	chr10	BestRefSeq%2CGnomon	gene	29292839	29339196	.	-	.	ID=gene-HIF1A;Dbxref=GeneID:100861391;Name=HIF1A;description=hypoxia inducible factor 1 alpha subunit;gbkey=Gene;gene=HIF1A;gene_biotype=protein_coding	14195
chr10	29425001	29475000	chr10	Gnomon	gene	29384010	29745599	.	-	.	ID=gene-PRKCH;Dbxref=GeneID:102174214;Name=PRKCH;gbkey=Gene;gene=PRKCH;gene_biotype=protein_coding	49999
chr10	29625001	29675000	chr10	Gnomon	gene	29384010	29745599	.	-	.	ID=gene-PRKCH;Dbxref=GeneID:102174214;Name=PRKCH;gbkey=Gene;gene=PRKCH;gene_biotype=protein_coding	49999
chr10	31200001	31250000	chr10	Gnomon	gene	31112309	31365032	.	+	.	ID=gene-RTN1;Dbxref=GeneID:102171714;Name=RTN1;gbkey=Gene;gene=RTN1;gene_biotype=protein_coding	49999
chr10	35775001	35825000	chr10	Gnomon	gene	35805345	35862687	.	+	.	ID=gene-GCH1;Dbxref=GeneID:102184729;Name=GCH1;gbkey=Gene;gene=GCH1;gene_biotype=protein_coding	19656
chr10	36000001	36050000	chr10	Gnomon	gene	35907658	36136139	.	-	.	ID=gene-SAMD4A;Dbxref=GeneID:102184441;Name=SAMD4A;gbkey=Gene;gene=SAMD4A;gene_biotype=protein_coding	49999
chr10	38250001	38300000	chr10	Gnomon	gene	38259776	38275265	.	+	.	ID=gene-BLOC1S6;Dbxref=GeneID:102183796;Name=BLOC1S6;gbkey=Gene;gene=BLOC1S6;gene_biotype=protein_coding	15490
chr10	40475001	40525000	chr10	Gnomon	gene	40452880	40509958	.	+	.	ID=gene-SEMA6D;Dbxref=GeneID:102182313;Name=SEMA6D;gbkey=Gene;gene=SEMA6D;gene_biotype=protein_coding	34957
chr10	40550001	40600000	chr10	tRNAscan-SE	gene	40592419	40592492	.	+	.	ID=gene-TRNAC-GCA-145;Dbxref=GeneID:108637035;Name=TRNAC-GCA;gbkey=Gene;gene=TRNAC-GCA;gene_biotype=tRNA	74
chr10	44725001	44775000	chr10	Gnomon	gene	44638461	44736647	.	+	.	ID=gene-TMOD3;Dbxref=GeneID:102170240;Name=TMOD3;gbkey=Gene;gene=TMOD3;gene_biotype=protein_coding	11646
chr10	44725001	44775000	chr10	Gnomon	gene	44735367	44743780	.	-	.	ID=gene-LOC102169968;Dbxref=GeneID:102169968;Name=LOC102169968;gbkey=Gene;gene=LOC102169968;gene_biotype=protein_coding	8414
chr10	44725001	44775000	chr10	Gnomon	gene	44745111	44749733	.	-	.	ID=gene-LOC108636990;Dbxref=GeneID:108636990;Name=LOC108636990;gbkey=Gene;gene=LOC108636990;gene_biotype=protein_coding	4623
chr10	44725001	44775000	chr10	Gnomon	gene	44753271	44785978	.	-	.	ID=gene-LEO1;Dbxref=GeneID:102169677;Name=LEO1;gbkey=Gene;gene=LEO1;gene_biotype=protein_coding	21730
chr10	46600001	46650000	chr10	Gnomon	gene	46414060	46635609	.	-	.	ID=gene-WDR72;Dbxref=GeneID:102190234;Name=WDR72;gbkey=Gene;gene=WDR72;gene_biotype=protein_coding	35608
chr10	48450001	48500000	chr10	Gnomon	gene	48407560	48548945	.	-	.	ID=gene-PRTG;Dbxref=GeneID:102186022;Name=PRTG;gbkey=Gene;gene=PRTG;gene_biotype=protein_coding	49999
chr10	51700001	51775000	chr10	Gnomon	gene	51645527	51727216	.	+	.	ID=gene-FAM63B;Dbxref=GeneID:102172358;Name=FAM63B;gbkey=Gene;gene=FAM63B;gene_biotype=protein_coding	27215
chr10	51825001	51875000	chr10	Gnomon	gene	51845338	51929990	.	+	.	ID=gene-RNF111;Dbxref=GeneID:102180128;Name=RNF111;gbkey=Gene;gene=RNF111;gene_biotype=protein_coding	29663
chr10	52250001	52300000	chr10	Gnomon	gene	52255871	52335511	.	+	.	ID=gene-FAM81A;Dbxref=GeneID:102178453;Name=FAM81A;gbkey=Gene;gene=FAM81A;gene_biotype=protein_coding	44130
chr10	52325001	52375000	chr10	Gnomon	gene	52255871	52335511	.	+	.	ID=gene-FAM81A;Dbxref=GeneID:102178453;Name=FAM81A;gbkey=Gene;gene=FAM81A;gene_biotype=protein_coding	10510
chr10	5350001	5400000	chr10	tRNAscan-SE	gene	5365162	5365233	.	+	.	ID=gene-TRNAW-CCA-56;Dbxref=GeneID:108637012;Name=TRNAW-CCA;gbkey=Gene;gene=TRNAW-CCA;gene_biotype=tRNA	72
chr10	56750001	56800000	chr10	Gnomon	gene	56708996	56917933	.	-	.	ID=gene-HERC1;Dbxref=GeneID:102170429;Name=HERC1;gbkey=Gene;gene=HERC1;gene_biotype=protein_coding	49999
chr10	575001	625000	chr10	Gnomon	gene	599469	784368	.	+	.	ID=gene-RPS6KA5;Dbxref=GeneID:102191054;Name=RPS6KA5;gbkey=Gene;gene=RPS6KA5;gene_biotype=protein_coding	25532
chr10	58350001	58400000	chr10	Gnomon	gene	58255641	58387568	.	-	.	ID=gene-GNG2;Dbxref=GeneID:102189312;Name=GNG2;gbkey=Gene;gene=GNG2;gene_biotype=protein_coding	37567
chr10	58350001	58400000	chr10	Gnomon	gene	58362459	58363786	.	+	.	ID=gene-LOC102189040;Dbxref=GeneID:102189040;Name=LOC102189040;gbkey=Gene;gene=LOC102189040;gene_biotype=protein_coding	1328
chr10	5850001	5900000	chr10	Gnomon	gene	5888985	5895736	.	-	.	ID=gene-FLRT2;Dbxref=GeneID:102182044;Name=FLRT2;gbkey=Gene;gene=FLRT2;gene_biotype=protein_coding	6752
chr10	58875001	58925000	chr10	Gnomon	gene	58842899	58952860	.	-	.	ID=gene-LOC102187773;Dbxref=GeneID:102187773;Name=LOC102187773;gbkey=Gene;gene=LOC102187773;gene_biotype=lncRNA	49999
chr10	59350001	59400000	chr10	Gnomon	gene	59358669	59461224	.	+	.	ID=gene-NIN;Dbxref=GeneID:102186485;Name=NIN;gbkey=Gene;gene=NIN;gene_biotype=protein_coding	41332
chr10	65850001	65900000	chr10	Gnomon	gene	65840698	65892105	.	-	.	ID=gene-MAPKBP1;Dbxref=GeneID:102185367;Name=MAPKBP1;gbkey=Gene;gene=MAPKBP1;gene_biotype=protein_coding	42104
chr10	66175001	66225000	chr10	Gnomon	gene	66154961	66200148	.	-	.	ID=gene-RTF1;Dbxref=GeneID:102183519;Name=RTF1;gbkey=Gene;gene=RTF1;gene_biotype=protein_coding	25147
chr10	66175001	66225000	chr10	tRNAscan-SE	gene	66196362	66196433	.	-	.	ID=gene-TRNAW-CCA-59;Dbxref=GeneID:108637013;Name=TRNAW-CCA;gbkey=Gene;gene=TRNAW-CCA;gene_biotype=tRNA	72
chr10	66225001	66275000	chr10	Gnomon	gene	66227630	66247703	.	+	.	ID=gene-NDUFAF1;Dbxref=GeneID:102183245;Name=NDUFAF1;gbkey=Gene;gene=NDUFAF1;gene_biotype=protein_coding	20074
chr10	66225001	66275000	chr10	Gnomon	gene	66228512	66229184	.	+	.	ID=gene-LOC102182981;Dbxref=GeneID:102182981;Name=LOC102182981;gbkey=Gene;gene=LOC102182981;gene_biotype=protein_coding	673
chr10	66225001	66275000	chr10	Gnomon	gene	66249743	66279326	.	-	.	ID=gene-NUSAP1;Dbxref=GeneID:102181960;Name=NUSAP1;gbkey=Gene;gene=NUSAP1;gene_biotype=protein_coding	25258
chr10	66300001	66350000	chr10	Gnomon	gene	66294430	66308731	.	-	.	ID=gene-LOC102181394;Dbxref=GeneID:102181394;Name=LOC102181394;gbkey=Gene;gene=LOC102181394;gene_biotype=lncRNA	8730
chr10	66300001	66350000	chr10	Gnomon	gene	66313916	66349778	.	-	.	ID=gene-CHP1;Dbxref=GeneID:102181125;Name=CHP1;gbkey=Gene;gene=CHP1;gene_biotype=protein_coding	35863
chr10	66650001	66700000	chr10	Gnomon	gene	66663606	66666275	.	+	.	ID=gene-RHOV;Dbxref=GeneID:102172725;Name=RHOV;gbkey=Gene;gene=RHOV;gene_biotype=protein_coding	2670
chr10	66650001	66700000	chr10	Gnomon	gene	66682302	66694200	.	-	.	ID=gene-SPINT1;Dbxref=GeneID:102172450;Name=SPINT1;gbkey=Gene;gene=SPINT1;gene_biotype=protein_coding	11899
chr10	66650001	66700000	chr10	Gnomon	gene	66693936	66715144	.	+	.	ID=gene-PPP1R14D;Dbxref=GeneID:102179677;Name=PPP1R14D;gbkey=Gene;gene=PPP1R14D;gene_biotype=protein_coding	6065
chr10	67075001	67125000	chr10	Gnomon	gene	67081084	67095726	.	-	.	ID=gene-DISP2;Dbxref=GeneID:102170523;Name=DISP2;gbkey=Gene;gene=DISP2;gene_biotype=protein_coding	14643
chr10	67075001	67125000	chr10	Gnomon	gene	67097621	67104020	.	-	.	ID=gene-LOC102170239;Dbxref=GeneID:102170239;Name=LOC102170239;gbkey=Gene;gene=LOC102170239;gene_biotype=protein_coding	6400
chr10	67075001	67125000	chr10	Gnomon	gene	67114275	67123320	.	+	.	ID=gene-C10H15orf52;Dbxref=GeneID:102176330;Name=C10H15orf52;gbkey=Gene;gene=C10H15orf52;gene_biotype=protein_coding	9046
chr10	67400001	67450000	chr10	Gnomon	gene	67375503	67477588	.	-	.	ID=gene-EIF2AK4;Dbxref=GeneID:102175025;Name=EIF2AK4;gbkey=Gene;gene=EIF2AK4;gene_biotype=protein_coding	49999
chr10	6875001	6925000	chr10	Gnomon	gene	6923511	6931992	.	+	.	ID=gene-LOC108636903;Dbxref=GeneID:108636903;Name=LOC108636903;gbkey=Gene;gene=LOC108636903;gene_biotype=lncRNA	1490
chr10	68875001	68925000	chr10	Gnomon	gene	68872398	68949867	.	+	.	ID=gene-RASGRP1;Dbxref=GeneID:102173007;Name=RASGRP1;gbkey=Gene;gene=RASGRP1;gene_biotype=protein_coding	49999
chr10	700001	750000	chr10	Gnomon	gene	599469	784368	.	+	.	ID=gene-RPS6KA5;Dbxref=GeneID:102191054;Name=RPS6KA5;gbkey=Gene;gene=RPS6KA5;gene_biotype=protein_coding	49999
chr10	70700001	70750000	chr10	Gnomon	gene	70560871	70793831	.	-	.	ID=gene-C10H15orf41;Dbxref=GeneID:102171792;Name=C10H15orf41;gbkey=Gene;gene=C10H15orf41;gene_biotype=protein_coding	49999
chr10	72675001	72725000	chr10	Gnomon	gene	72618699	72706647	.	+	.	ID=gene-AQR;Dbxref=GeneID:102171075;Name=AQR;gbkey=Gene;gene=AQR;gene_biotype=protein_coding	31646
chr10	73675001	73725000	chr10	Gnomon	gene	73663638	73680196	.	-	.	ID=gene-LOC102168731;Dbxref=GeneID:102168731;Name=LOC102168731;gbkey=Gene;gene=LOC102168731;gene_biotype=protein_coding	5195
chr10	74075001	74125000	chr10	Gnomon	gene	73851578	74313440	.	+	.	ID=gene-RYR3;Dbxref=GeneID:102191052;Name=RYR3;gbkey=Gene;gene=RYR3;gene_biotype=protein_coding	49999
chr10	74125001	74175000	chr10	Gnomon	gene	73851578	74313440	.	+	.	ID=gene-RYR3;Dbxref=GeneID:102191052;Name=RYR3;gbkey=Gene;gene=RYR3;gene_biotype=protein_coding	49999
chr10	74700001	74750000	chr10	Gnomon	gene	74652068	74742815	.	-	.	ID=gene-SLC12A6;Dbxref=GeneID:102190881;Name=SLC12A6;gbkey=Gene;gene=SLC12A6;gene_biotype=protein_coding	42814
chr10	74700001	74750000	chr10	Gnomon	gene	74745626	74746714	.	-	.	ID=gene-NOP10;Dbxref=GeneID:102190324;Name=NOP10;gbkey=Gene;gene=NOP10;gene_biotype=protein_coding	1089
chr10	74700001	74750000	chr10	Gnomon	gene	74748321	74759041	.	+	.	ID=gene-NUTM1;Dbxref=GeneID:102190042;Name=NUTM1;gbkey=Gene;gene=NUTM1;gene_biotype=protein_coding	1680
chr10	75001	150000	chr10	Gnomon	gene	143203	148886	.	-	.	ID=gene-B2M;Dbxref=GeneID:102168267;Name=B2M;gbkey=Gene;gene=B2M;gene_biotype=protein_coding	5684
chr10	75001	150000	chr10	Gnomon	gene	48725	85521	.	-	.	ID=gene-TERB2;Dbxref=GeneID:102168835;Name=TERB2;gbkey=Gene;gene=TERB2;gene_biotype=protein_coding	10520
chr10	75001	150000	chr10	Gnomon	gene	91452	122281	.	-	.	ID=gene-TRIM69;Dbxref=GeneID:102186487;Name=TRIM69;gbkey=Gene;gene=TRIM69;gene_biotype=protein_coding	30830
chr10	76550001	76600000	chr10	Gnomon	gene	76562162	76576183	.	+	.	ID=gene-LOC106502530;Dbxref=GeneID:106502530;Name=LOC106502530;gbkey=Gene;gene=LOC106502530;gene_biotype=protein_coding	14022
chr10	76550001	76600000	chr10	Gnomon	gene	76562162	76581061	.	+	.	ID=gene-LOC102176126;Dbxref=GeneID:102176126;Name=LOC102176126;gbkey=Gene;gene=LOC102176126;gene_biotype=protein_coding	18900
chr10	76550001	76600000	chr10	Gnomon	gene	76562500	76600368	.	+	.	ID=gene-RNASE6;Dbxref=GeneID:102175215;Name=RNASE6;gbkey=Gene;gene=RNASE6;gene_biotype=protein_coding	37501
chr10	76550001	76600000	chr10	Gnomon	gene	76587324	76587766	.	+	.	ID=gene-EDDM3B;Dbxref=GeneID:102174940;Name=EDDM3B;gbkey=Gene;gene=EDDM3B;gene_biotype=protein_coding	443
chr10	76550001	76600000	chr10	tRNAscan-SE	gene	76559518	76559590	.	+	.	ID=gene-TRNAT-UGU-5;Dbxref=GeneID:108637044;Name=TRNAT-UGU;gbkey=Gene;gene=TRNAT-UGU;gene_biotype=tRNA	73
chr10	76550001	76600000	chr10	tRNAscan-SE	gene	76560697	76560786	.	+	.	ID=gene-TRNAY-GUA-11;Dbxref=GeneID:108637045;Name=TRNAY-GUA;gbkey=Gene;gene=TRNAY-GUA;gene_biotype=tRNA	90
chr10	76550001	76600000	chr10	tRNAscan-SE	gene	76561902	76561973	.	+	.	ID=gene-TRNAP-UGG-2;Dbxref=GeneID:108637046;Name=TRNAP-UGG;gbkey=Gene;gene=TRNAP-UGG;gene_biotype=tRNA	72
chr10	77150001	77200000	chr10	Gnomon	gene	77146238	77203142	.	-	.	ID=gene-CHD8;Dbxref=GeneID:102191141;Name=CHD8;gbkey=Gene;gene=CHD8;gene_biotype=protein_coding	49999
chr10	77425001	77475000	chr10	Gnomon	gene	77470673	77471220	.	+	.	ID=gene-LOC102190772;Dbxref=GeneID:102190772;Name=LOC102190772;gbkey=Gene;gene=LOC102190772;gene_biotype=V_segment	548
chr10	78050001	78100000	chr10	Gnomon	gene	78087530	78088085	.	+	.	ID=gene-LOC108636885;Dbxref=GeneID:108636885;Name=LOC108636885;gbkey=Gene;gene=LOC108636885;gene_biotype=V_segment	556
chr10	78050001	78100000	chr10	Gnomon	gene	78095091	78095849	.	+	.	ID=gene-LOC102171971;Dbxref=GeneID:102171971;Name=LOC102171971;gbkey=Gene;gene=LOC102171971;gene_biotype=V_segment	759
chr10	78050001	78100000	chr10	Gnomon	gene	78099573	78100132	.	+	.	ID=gene-LOC106503948;Dbxref=GeneID:106503948;Name=LOC106503948;gbkey=Gene;gene=LOC106503948;gene_biotype=V_segment	428
chr10	78650001	78700000	chr10	Gnomon	gene	78664796	78665579	.	+	.	ID=gene-LOC102183055;Dbxref=GeneID:102183055;Name=LOC102183055;gbkey=Gene;gene=LOC102183055;gene_biotype=V_segment	784
chr10	78650001	78700000	chr10	Gnomon	gene	78692466	78693116	.	+	.	ID=gene-LOC102183586;Dbxref=GeneID:102183586;Name=LOC102183586;gbkey=Gene;gene=LOC102183586;gene_biotype=V_segment	651
chr10	78750001	78800000	chr10	Gnomon	gene	78732933	79219515	.	+	.	ID=gene-LOC102182508;Dbxref=GeneID:102182508;Name=LOC102182508;gbkey=Gene;gene=LOC102182508;gene_biotype=C_region	49999
chr10	78900001	78950000	chr10	Gnomon	gene	78732933	79219515	.	+	.	ID=gene-LOC102182508;Dbxref=GeneID:102182508;Name=LOC102182508;gbkey=Gene;gene=LOC102182508;gene_biotype=C_region	49999
chr10	79125001	79175000	chr10	Gnomon	gene	78732933	79219515	.	+	.	ID=gene-LOC102182508;Dbxref=GeneID:102182508;Name=LOC102182508;gbkey=Gene;gene=LOC102182508;gene_biotype=C_region	49999
chr10	79125001	79175000	chr10	Gnomon	gene	79124800	79131845	.	+	.	ID=gene-LOC102181959;Dbxref=GeneID:102181959;Name=LOC102181959;gbkey=Gene;gene=LOC102181959;gene_biotype=C_region	6844
chr10	79125001	79175000	chr10	Gnomon	gene	79133866	79134898	.	-	.	ID=gene-LOC102182231;Dbxref=GeneID:102182231;Name=LOC102182231;gbkey=Gene;gene=LOC102182231;gene_biotype=V_segment	1033
chr10	79875001	79925000	chr10	Gnomon	gene	79871940	79883255	.	-	.	ID=gene-EFS;Dbxref=GeneID:102182131;Name=EFS;gbkey=Gene;gene=EFS;gene_biotype=protein_coding	8254
chr10	79875001	79925000	chr10	Gnomon	gene	79889719	79893042	.	+	.	ID=gene-IL25;Dbxref=GeneID:102171712;Name=IL25;gbkey=Gene;gene=IL25;gene_biotype=protein_coding	3324
chr10	79875001	79925000	chr10	Gnomon	gene	79893581	79896385	.	+	.	ID=gene-CMTM5;Dbxref=GeneID:102171429;Name=CMTM5;gbkey=Gene;gene=CMTM5;gene_biotype=protein_coding	2805
chr10	79875001	79925000	chr10	Gnomon	gene	79898683	79925120	.	-	.	ID=gene-LOC106502520;Dbxref=GeneID:106502520;Name=LOC106502520;gbkey=Gene;gene=LOC106502520;gene_biotype=protein_coding	26318
chr10	80050001	80100000	chr10	Gnomon	gene	80048227	80052486	.	+	.	ID=gene-THTPA;Dbxref=GeneID:100860962;Name=THTPA;gbkey=Gene;gene=THTPA;gene_biotype=protein_coding	2485
chr10	80050001	80100000	chr10	Gnomon	gene	80051423	80059940	.	-	.	ID=gene-AP1G2;Dbxref=GeneID:102170051;Name=AP1G2;gbkey=Gene;gene=AP1G2;gene_biotype=protein_coding	8518
chr10	80050001	80100000	chr10	Gnomon	gene	80060027	80070268	.	-	.	ID=gene-JPH4;Dbxref=GeneID:102181304;Name=JPH4;gbkey=Gene;gene=JPH4;gene_biotype=protein_coding	10242
chr10	81350001	81400000	chr10	Gnomon	gene	81303395	81537829	.	-	.	ID=gene-NEO1;Dbxref=GeneID:102175214;Name=NEO1;gbkey=Gene;gene=NEO1;gene_biotype=protein_coding	49999
chr10	83575001	83625000	chr10	Gnomon	gene	83609252	83699173	.	+	.	ID=gene-UACA;Dbxref=GeneID:102175213;Name=UACA;gbkey=Gene;gene=UACA;gene_biotype=protein_coding	15749
chr10	87000001	87050000	chr10	Gnomon	gene	86946691	87092154	.	-	.	ID=gene-IQCH;Dbxref=GeneID:102169673;Name=IQCH;gbkey=Gene;gene=IQCH;gene_biotype=protein_coding	49999
chr10	87325001	87375000	chr10	Gnomon	gene	87246219	87373326	.	-	.	ID=gene-SMAD3;Dbxref=GeneID:102169293;Name=SMAD3;gbkey=Gene;gene=SMAD3;gene_biotype=protein_coding	48325
chr10	8800001	8850000	chr10	Gnomon	gene	8833070	8833846	.	+	.	ID=gene-LOC102180677;Dbxref=GeneID:102180677;Name=LOC102180677;gbkey=Gene;gene=LOC102180677;gene_biotype=protein_coding	777
chr10	89200001	89250000	chr10	Gnomon	gene	89192537	89204154	.	+	.	ID=gene-PDCD7;Dbxref=GeneID:106501775;Name=PDCD7;gbkey=Gene;gene=PDCD7;gene_biotype=protein_coding	4153
chr10	89200001	89250000	chr10	Gnomon	gene	89212014	89230265	.	+	.	ID=gene-UBAP1L;Dbxref=GeneID:102168264;Name=UBAP1L;gbkey=Gene;gene=UBAP1L;gene_biotype=protein_coding	18252
chr10	89300001	89350000	chr10	Gnomon	gene	89310760	89334973	.	+	.	ID=gene-MTFMT;Dbxref=GeneID:102191336;Name=MTFMT;gbkey=Gene;gene=MTFMT;gene_biotype=protein_coding	24214
chr10	89300001	89350000	chr10	Gnomon	gene	89345119	89371062	.	+	.	ID=gene-SPG21;Dbxref=GeneID:102181782;Name=SPG21;gbkey=Gene;gene=SPG21;gene_biotype=protein_coding	4882
chr10	89350001	89425000	chr10	Gnomon	gene	89345119	89371062	.	+	.	ID=gene-SPG21;Dbxref=GeneID:102181782;Name=SPG21;gbkey=Gene;gene=SPG21;gene_biotype=protein_coding	21061
chr10	89350001	89425000	chr10	Gnomon	gene	89383639	89425851	.	-	.	ID=gene-ANKDD1A;Dbxref=GeneID:102191051;Name=ANKDD1A;gbkey=Gene;gene=ANKDD1A;gene_biotype=protein_coding	41362
chr10	89525001	89575000	chr10	Gnomon	gene	89558229	89658168	.	-	.	ID=gene-TXNDC16;Dbxref=GeneID:102181215;Name=TXNDC16;gbkey=Gene;gene=TXNDC16;gene_biotype=protein_coding	16772
chr10	89625001	89675000	chr10	Gnomon	gene	89558229	89658168	.	-	.	ID=gene-TXNDC16;Dbxref=GeneID:102181215;Name=TXNDC16;gbkey=Gene;gene=TXNDC16;gene_biotype=protein_coding	33167
chr10	89625001	89675000	chr10	Gnomon	gene	89658741	89714098	.	+	.	ID=gene-GPR137C;Dbxref=GeneID:102180943;Name=GPR137C;gbkey=Gene;gene=GPR137C;gene_biotype=protein_coding	16260
chr10	89625001	89675000	chr10	tRNAscan-SE	gene	89640007	89640078	.	-	.	ID=gene-TRNAW-CCA-60;Dbxref=GeneID:108637028;Name=TRNAW-CCA;gbkey=Gene;gene=TRNAW-CCA;gene_biotype=tRNA	72
chr10	90500001	90550000	chr10	Gnomon	gene	90503815	90602388	.	-	.	ID=gene-CMYA5;Dbxref=GeneID:102190232;Name=CMYA5;gbkey=Gene;gene=CMYA5;gene_biotype=protein_coding	46186
chr10	91575001	91625000	chr10	Gnomon	gene	91494173	91665918	.	+	.	ID=gene-LHFPL2;Dbxref=GeneID:102189127;Name=LHFPL2;gbkey=Gene;gene=LHFPL2;gene_biotype=protein_coding	49999
chr10	91775001	91825000	chr10	Gnomon	gene	91642327	91796917	.	-	.	ID=gene-SCAMP1;Dbxref=GeneID:102174396;Name=SCAMP1;gbkey=Gene;gene=SCAMP1;gene_biotype=protein_coding	21916
chr10	92350001	92425000	chr10	Gnomon	gene	92316566	92401480	.	+	.	ID=gene-TBCA;Dbxref=GeneID:102188860;Name=TBCA;gbkey=Gene;gene=TBCA;gene_biotype=protein_coding	51479
chr10	92725001	92775000	chr10	Gnomon	gene	92623715	92882118	.	-	.	ID=gene-PDE8B;Dbxref=GeneID:102173005;Name=PDE8B;gbkey=Gene;gene=PDE8B;gene_biotype=protein_coding	49999
chr10	92850001	92900000	chr10	Gnomon	gene	92623715	92882118	.	-	.	ID=gene-PDE8B;Dbxref=GeneID:102173005;Name=PDE8B;gbkey=Gene;gene=PDE8B;gene_biotype=protein_coding	32117
chr10	93225001	93300000	chr10	Gnomon	gene	93265089	93284117	.	-	.	ID=gene-F2R;Dbxref=GeneID:102187491;Name=F2R;gbkey=Gene;gene=F2R;gene_biotype=protein_coding	19029
chr10	93625001	93675000	chr10	Gnomon	gene	93649456	93866174	.	-	.	ID=gene-SV2C;Dbxref=GeneID:102171155;Name=SV2C;gbkey=Gene;gene=SV2C;gene_biotype=protein_coding	25545
chr10	93800001	93850000	chr10	Gnomon	gene	93649456	93866174	.	-	.	ID=gene-SV2C;Dbxref=GeneID:102171155;Name=SV2C;gbkey=Gene;gene=SV2C;gene_biotype=protein_coding	49999
chr10	96150001	96200000	chr10	Gnomon	gene	96126021	96209481	.	+	.	ID=gene-SIMC1;Dbxref=GeneID:102191049;Name=SIMC1;gbkey=Gene;gene=SIMC1;gene_biotype=protein_coding	49999
chr10	96325001	96375000	chr10	Gnomon	gene	96299654	96370814	.	-	.	ID=gene-LVRN;Dbxref=GeneID:102185571;Name=LVRN;gbkey=Gene;gene=LVRN;gene_biotype=protein_coding	45813
chr10	97125001	97175000	chr10	Gnomon	gene	97117924	97175423	.	+	.	ID=gene-PGGT1B;Dbxref=GeneID:102183603;Name=PGGT1B;gbkey=Gene;gene=PGGT1B;gene_biotype=protein_coding	49999
chr10	98775001	98825000	chr10	Gnomon	gene	98790884	98861895	.	-	.	ID=gene-YTHDC2;Dbxref=GeneID:102187954;Name=YTHDC2;gbkey=Gene;gene=YTHDC2;gene_biotype=protein_coding	34117
chr10	98825001	98875000	chr10	Gnomon	gene	98790884	98861895	.	-	.	ID=gene-YTHDC2;Dbxref=GeneID:102187954;Name=YTHDC2;gbkey=Gene;gene=YTHDC2;gene_biotype=protein_coding	36894
chr10	99550001	99600000	chr10	Gnomon	gene	99479663	99763798	.	-	.	ID=gene-EPB41L4A;Dbxref=GeneID:102187406;Name=EPB41L4A;gbkey=Gene;gene=EPB41L4A;gene_biotype=protein_coding	49999
chr10	99700001	99750000	chr10	Gnomon	gene	99479663	99763798	.	-	.	ID=gene-EPB41L4A;Dbxref=GeneID:102187406;Name=EPB41L4A;gbkey=Gene;gene=EPB41L4A;gene_biotype=protein_coding	49999
chr1	105875001	105925000	chr1	Gnomon	gene	105889211	105922236	.	+	.	ID=gene-B3GALNT1;Dbxref=GeneID:102172392;Name=B3GALNT1;gbkey=Gene;gene=B3GALNT1;gene_biotype=protein_coding	33026
chr1	106700001	106775000	chr1	Gnomon	gene	106612851	106740367	.	+	.	ID=gene-IFT80;Dbxref=GeneID:102175165;Name=IFT80;gbkey=Gene;gene=IFT80;gene_biotype=protein_coding	40366
chr1	106700001	106775000	chr1	Gnomon	gene	106759308	106760256	.	-	.	ID=gene-C1H3orf80;Dbxref=GeneID:108636026;Name=C1H3orf80;gbkey=Gene;gene=C1H3orf80;gene_biotype=protein_coding	949
chr1	106900001	106950000	chr1	Gnomon	gene	106809526	106958811	.	+	.	ID=gene-LOC102180430;Dbxref=GeneID:102180430;Name=LOC102180430;gbkey=Gene;gene=LOC102180430;gene_biotype=protein_coding	49999
chr1	107725001	107775000	chr1	tRNAscan-SE	gene	107761239	107761310	.	-	.	ID=gene-TRNAC-ACA-3;Dbxref=GeneID:108636978;Name=TRNAC-ACA;gbkey=Gene;gene=TRNAC-ACA;gene_biotype=tRNA	72
chr1	107850001	107925000	chr1	Gnomon	gene	107764607	107974366	.	-	.	ID=gene-IQCJ;Dbxref=GeneID:108636364;Name=IQCJ;gbkey=Gene;gene=IQCJ;gene_biotype=protein_coding	74999
chr1	108500001	108575000	chr1	Gnomon	gene	108525105	108973792	.	-	.	ID=gene-RSRC1;Dbxref=GeneID:102177931;Name=RSRC1;gbkey=Gene;gene=RSRC1;gene_biotype=protein_coding	49896
chr1	108700001	108750000	chr1	Gnomon	gene	108525105	108973792	.	-	.	ID=gene-RSRC1;Dbxref=GeneID:102177931;Name=RSRC1;gbkey=Gene;gene=RSRC1;gene_biotype=protein_coding	49999
chr1	108750001	108800000	chr1	Gnomon	gene	108525105	108973792	.	-	.	ID=gene-RSRC1;Dbxref=GeneID:102177931;Name=RSRC1;gbkey=Gene;gene=RSRC1;gene_biotype=protein_coding	49999
chr1	109800001	109850000	chr1	Gnomon	gene	109624582	109891384	.	+	.	ID=gene-VEPH1;Dbxref=GeneID:102178488;Name=VEPH1;gbkey=Gene;gene=VEPH1;gene_biotype=protein_coding	49999
chr11	100925001	100975000	chr11	Gnomon	gene	100919768	100934416	.	-	.	ID=gene-FAM78A;Dbxref=GeneID:102185474;Name=FAM78A;gbkey=Gene;gene=FAM78A;gene_biotype=protein_coding	9415
chr11	100925001	100975000	chr11	Gnomon	gene	100934165	100937778	.	+	.	ID=gene-LOC108637171;Dbxref=GeneID:108637171;Name=LOC108637171;gbkey=Gene;gene=LOC108637171;gene_biotype=protein_coding	3614
chr11	100925001	100975000	chr11	Gnomon	gene	100946355	100961579	.	+	.	ID=gene-PLPP7;Dbxref=GeneID:106502667;Name=PLPP7;gbkey=Gene;gene=PLPP7;gene_biotype=protein_coding	15225
chr11	101875001	101925000	chr11	Gnomon	gene	101903297	101931474	.	-	.	ID=gene-TTF1;Dbxref=GeneID:102177348;Name=TTF1;gbkey=Gene;gene=TTF1;gene_biotype=protein_coding	21704
chr11	10200001	10250000	chr11	Gnomon	gene	10172657	10266136	.	+	.	ID=gene-SLC4A5;Dbxref=GeneID:102183881;Name=SLC4A5;gbkey=Gene;gene=SLC4A5;gene_biotype=protein_coding	49999
chr11	1025001	1075000	chr11	Gnomon	gene	1048172	1119479	.	-	.	ID=gene-BCL2L11;Dbxref=GeneID:102171716;Name=BCL2L11;gbkey=Gene;gene=BCL2L11;gene_biotype=protein_coding	26829
chr11	103200001	103250000	chr11	Gnomon	gene	103179116	103224725	.	-	.	ID=gene-CCDC187;Dbxref=GeneID:102189874;Name=CCDC187;gbkey=Gene;gene=CCDC187;gene_biotype=protein_coding	24724
chr11	103200001	103250000	chr11	Gnomon	gene	103233280	103236379	.	+	.	ID=gene-GPSM1;Dbxref=GeneID:108637174;Name=GPSM1;gbkey=Gene;gene=GPSM1;gene_biotype=protein_coding;partial=true;start_range=.,103233280	3100
chr11	103200001	103250000	chr11	Gnomon	gene	103240018	103241932	.	-	.	ID=gene-DNLZ;Dbxref=GeneID:102170706;Name=DNLZ;gbkey=Gene;gene=DNLZ;gene_biotype=protein_coding	1915
chr11	103200001	103250000	chr11	Gnomon	gene	103242044	103250512	.	-	.	ID=gene-CARD9;Dbxref=GeneID:102170987;Name=CARD9;gbkey=Gene;gene=CARD9;gene_biotype=protein_coding	7957
chr11	103525001	103575000	chr11	Gnomon	gene	103525156	103528659	.	+	.	ID=gene-LOC108637175;Dbxref=GeneID:108637175;Name=LOC108637175;gbkey=Gene;gene=LOC108637175;gene_biotype=lncRNA	3504
chr11	103525001	103575000	chr11	Gnomon	gene	103537747	103545952	.	+	.	ID=gene-FAM69B;Dbxref=GeneID:102173477;Name=FAM69B;gbkey=Gene;gene=FAM69B;gene_biotype=protein_coding	8206
chr11	103525001	103575000	chr11	Gnomon	gene	103546840	103550676	.	-	.	ID=gene-LOC102168552;Dbxref=GeneID:102168552;Name=LOC102168552;gbkey=Gene;gene=LOC102168552;gene_biotype=lncRNA	3837
chr11	103525001	103575000	chr11	Gnomon	gene	103568995	103574346	.	-	.	ID=gene-LOC102168737;Dbxref=GeneID:102168737;Name=LOC102168737;gbkey=Gene;gene=LOC102168737;gene_biotype=lncRNA	5352
chr11	103600001	103650000	chr11	Gnomon	gene	103593328	103629857	.	-	.	ID=gene-ABO;Dbxref=GeneID:102168916;Name=ABO;gbkey=Gene;gene=ABO;gene_biotype=protein_coding	29856
chr11	103600001	103650000	chr11	Gnomon	gene	103647731	103654912	.	-	.	ID=gene-SURF6;Dbxref=GeneID:102173754;Name=SURF6;gbkey=Gene;gene=SURF6;gene_biotype=protein_coding	2270
chr11	103650001	103700000	chr11	Gnomon	gene	103647731	103654912	.	-	.	ID=gene-SURF6;Dbxref=GeneID:102173754;Name=SURF6;gbkey=Gene;gene=SURF6;gene_biotype=protein_coding	4911
chr11	103650001	103700000	chr11	Gnomon	gene	103655791	103662423	.	-	.	ID=gene-MED22;Dbxref=GeneID:102169393;Name=MED22;gbkey=Gene;gene=MED22;gene_biotype=protein_coding	6633
chr11	103650001	103700000	chr11	Gnomon	gene	103656471	103660388	.	+	.	ID=gene-LOC102169190;Dbxref=GeneID:102169190;Name=LOC102169190;gbkey=Gene;gene=LOC102169190;gene_biotype=lncRNA	3918
chr11	103650001	103700000	chr11	Gnomon	gene	103662472	103665820	.	+	.	ID=gene-RPL7A;Dbxref=GeneID:102169679;Name=RPL7A;gbkey=Gene;gene=RPL7A;gene_biotype=protein_coding	3349
chr11	103650001	103700000	chr11	Gnomon	gene	103666069	103669765	.	-	.	ID=gene-LOC102169972;Dbxref=GeneID:102169972;Name=LOC102169972;gbkey=Gene;gene=LOC102169972;gene_biotype=protein_coding	3697
chr11	103650001	103700000	chr11	Gnomon	gene	103669990	103675502	.	+	.	ID=gene-SURF2;Dbxref=GeneID:102174039;Name=SURF2;gbkey=Gene;gene=SURF2;gene_biotype=protein_coding	5513
chr11	103650001	103700000	chr11	Gnomon	gene	103673865	103685466	.	-	.	ID=gene-SURF4;Dbxref=GeneID:102170434;Name=SURF4;gbkey=Gene;gene=SURF4;gene_biotype=protein_coding	11602
chr11	103650001	103700000	chr11	Gnomon	gene	103693166	103708795	.	+	.	ID=gene-STKLD1;Dbxref=GeneID:102174312;Name=STKLD1;gbkey=Gene;gene=STKLD1;gene_biotype=protein_coding	6835
chr11	103725001	103775000	chr11	Gnomon	gene	103722208	103755062	.	+	.	ID=gene-ADAMTS13;Dbxref=GeneID:102174580;Name=ADAMTS13;gbkey=Gene;gene=ADAMTS13;gene_biotype=protein_coding	30061
chr11	103725001	103775000	chr11	Gnomon	gene	103755819	103764723	.	+	.	ID=gene-CACFD1;Dbxref=GeneID:106502676;Name=CACFD1;gbkey=Gene;gene=CACFD1;gene_biotype=protein_coding	8905
chr11	103725001	103775000	chr11	Gnomon	gene	103765024	103772701	.	-	.	ID=gene-SLC2A6;Dbxref=GeneID:102175135;Name=SLC2A6;gbkey=Gene;gene=SLC2A6;gene_biotype=protein_coding	7678
chr11	104500001	104550000	chr11	Gnomon	gene	104530929	104533792	.	-	.	ID=gene-LOC108637179;Dbxref=GeneID:108637179;Name=LOC108637179;gbkey=Gene;gene=LOC108637179;gene_biotype=lncRNA	2864
chr11	104500001	104550000	chr11	Gnomon	gene	104536860	104537555	.	+	.	ID=gene-LOC108637180;Dbxref=GeneID:108637180;Name=LOC108637180;gbkey=Gene;gene=LOC108637180;gene_biotype=lncRNA	696
chr11	104500001	104550000	chr11	Gnomon	gene	104543182	104561986	.	-	.	ID=gene-RABL6;Dbxref=GeneID:102185665;Name=RABL6;gbkey=Gene;gene=RABL6;gene_biotype=protein_coding;partial=true;start_range=.,104543182	6819
chr11	105075001	105125000	chr11	Gnomon	gene	105087853	105150699	.	-	.	ID=gene-COL5A1;Dbxref=GeneID:108633220;Name=COL5A1;end_range=105150699,.;gbkey=Gene;gene=COL5A1;gene_biotype=protein_coding;partial=true;start_range=.,105087853	37148
chr11	105350001	105425000	chr11	Gnomon	gene	105353466	105355977	.	-	.	ID=gene-LOC106502688;Dbxref=GeneID:106502688;Name=LOC106502688;gbkey=Gene;gene=LOC106502688;gene_biotype=lncRNA	2512
chr11	105350001	105425000	chr11	Gnomon	gene	105353467	105362314	.	-	.	ID=gene-RXRA;Dbxref=GeneID:106502091;Name=RXRA;end_range=105362314,.;gbkey=Gene;gene=RXRA;gene_biotype=protein_coding;partial=true	8848
chr11	105350001	105425000	chr11	Gnomon	gene	105363570	105581347	.	-	.	ID=gene-CACNA1B;Dbxref=GeneID:102189138;Name=CACNA1B;gbkey=Gene;gene=CACNA1B;gene_biotype=protein_coding	61431
chr1	110775001	110825000	chr1	Gnomon	gene	110657301	111104745	.	-	.	ID=gene-KCNAB1;Dbxref=GeneID:102183011;Name=KCNAB1;gbkey=Gene;gene=KCNAB1;gene_biotype=protein_coding	49999
chr1	111000001	111050000	chr1	Gnomon	gene	110657301	111104745	.	-	.	ID=gene-KCNAB1;Dbxref=GeneID:102183011;Name=KCNAB1;gbkey=Gene;gene=KCNAB1;gene_biotype=protein_coding	49999
chr1	112075001	112125000	chr1	Gnomon	gene	112101478	112210172	.	-	.	ID=gene-MME;Dbxref=GeneID:102184949;Name=MME;gbkey=Gene;gene=MME;gene_biotype=protein_coding	23523
chr1	112450001	112500000	chr1	tRNAscan-SE	gene	112463774	112463846	.	+	.	ID=gene-TRNAR-UCU;Dbxref=GeneID:108636941;Name=TRNAR-UCU;gbkey=Gene;gene=TRNAR-UCU;gene_biotype=tRNA	73
chr1	112875001	112925000	chr1	Gnomon	gene	112873167	112957282	.	+	.	ID=gene-GPR149;Dbxref=GeneID:102178668;Name=GPR149;gbkey=Gene;gene=GPR149;gene_biotype=protein_coding	49999
chr1	112875001	112925000	chr1	tRNAscan-SE	gene	112904744	112904815	.	+	.	ID=gene-TRNAC-GCA-10;Dbxref=GeneID:108636942;Name=TRNAC-GCA;gbkey=Gene;gene=TRNAC-GCA;gene_biotype=tRNA	72
chr11	13300001	13350000	chr11	Gnomon	gene	13301566	13309516	.	+	.	ID=gene-TEX261;Dbxref=GeneID:102184812;Name=TEX261;gbkey=Gene;gene=TEX261;gene_biotype=protein_coding	7951
chr11	13300001	13350000	chr11	Gnomon	gene	13310309	13315777	.	-	.	ID=gene-ANKRD53;Dbxref=GeneID:102188054;Name=ANKRD53;gbkey=Gene;gene=ANKRD53;gene_biotype=protein_coding	5469
chr11	13300001	13350000	chr11	Gnomon	gene	13329552	13357321	.	-	.	ID=gene-ATP6V1B1;Dbxref=GeneID:102185090;Name=ATP6V1B1;gbkey=Gene;gene=ATP6V1B1;gene_biotype=protein_coding	20449
chr11	13350001	13400000	chr11	Gnomon	gene	13329552	13357321	.	-	.	ID=gene-ATP6V1B1;Dbxref=GeneID:102185090;Name=ATP6V1B1;gbkey=Gene;gene=ATP6V1B1;gene_biotype=protein_coding	7320
chr11	13350001	13400000	chr11	Gnomon	gene	13359186	13385874	.	-	.	ID=gene-VAX2;Dbxref=GeneID:102188324;Name=VAX2;gbkey=Gene;gene=VAX2;gene_biotype=protein_coding	26689
chr11	14875001	14925000	chr11	Gnomon	gene	14814336	15024500	.	+	.	ID=gene-BIRC6;Dbxref=GeneID:102189592;Name=BIRC6;gbkey=Gene;gene=BIRC6;gene_biotype=protein_coding	49999
chr1	116525001	116575000	chr1	Gnomon	gene	116265729	116626129	.	-	.	ID=gene-MED12L;Dbxref=GeneID:102181438;Name=MED12L;gbkey=Gene;gene=MED12L;gene_biotype=protein_coding	49999
chr1	117025001	117075000	chr1	Gnomon	gene	117025485	117067374	.	+	.	ID=gene-ERICH6;Dbxref=GeneID:102182262;Name=ERICH6;gbkey=Gene;gene=ERICH6;gene_biotype=protein_coding	41890
chr1	118650001	118700000	chr1	Gnomon	gene	118659774	118719526	.	+	.	ID=gene-HLTF;Dbxref=GeneID:102173043;Name=HLTF;gbkey=Gene;gene=HLTF;gene_biotype=protein_coding	40227
chr1	118700001	118750000	chr1	Gnomon	gene	118659774	118719526	.	+	.	ID=gene-HLTF;Dbxref=GeneID:102173043;Name=HLTF;gbkey=Gene;gene=HLTF;gene_biotype=protein_coding	19525
chr1	118700001	118750000	chr1	Gnomon	gene	118732191	118770499	.	-	.	ID=gene-GYG1;Dbxref=GeneID:102184201;Name=GYG1;gbkey=Gene;gene=GYG1;gene_biotype=protein_coding	17810
chr11	18725001	18775000	chr11	Gnomon	gene	18670767	18881417	.	+	.	ID=gene-CRIM1;Dbxref=GeneID:102183697;Name=CRIM1;gbkey=Gene;gene=CRIM1;gene_biotype=protein_coding	49999
chr11	18775001	18850000	chr11	Gnomon	gene	18670767	18881417	.	+	.	ID=gene-CRIM1;Dbxref=GeneID:102183697;Name=CRIM1;gbkey=Gene;gene=CRIM1;gene_biotype=protein_coding	74999
chr1	118850001	118900000	chr1	Gnomon	gene	118881782	118914126	.	-	.	ID=gene-CPA3;Dbxref=GeneID:102173692;Name=CPA3;gbkey=Gene;gene=CPA3;gene_biotype=protein_coding	18219
chr1	119025001	119075000	chr1	Gnomon	gene	119056842	119109590	.	-	.	ID=gene-AGTR1;Dbxref=GeneID:102174163;Name=AGTR1;gbkey=Gene;gene=AGTR1;gene_biotype=protein_coding	18159
chr11	19225001	19300000	chr11	Gnomon	gene	19173580	19284905	.	-	.	ID=gene-STRN;Dbxref=GeneID:102183968;Name=STRN;gbkey=Gene;gene=STRN;gene_biotype=protein_coding	59904
chr11	21225001	21275000	chr11	Gnomon	gene	21149328	21280131	.	-	.	ID=gene-SOS1;Dbxref=GeneID:102185660;Name=SOS1;gbkey=Gene;gene=SOS1;gene_biotype=protein_coding	49999
chr1	121425001	121475000	chr1	Gnomon	gene	121470816	121492074	.	+	.	ID=gene-PLSCR5;Dbxref=GeneID:102175250;Name=PLSCR5;gbkey=Gene;gene=PLSCR5;gene_biotype=protein_coding	4185
chr11	21450001	21500000	chr11	Gnomon	gene	21404508	21592760	.	-	.	ID=gene-MAP4K3;Dbxref=GeneID:102180678;Name=MAP4K3;gbkey=Gene;gene=MAP4K3;gene_biotype=protein_coding	49999
chr1	121575001	121675000	chr1	Gnomon	gene	121626910	121680111	.	+	.	ID=gene-LOC102175808;Dbxref=GeneID:102175808;Name=LOC102175808;gbkey=Gene;gene=LOC102175808;gene_biotype=protein_coding	48091
chr11	21650001	21700000	chr11	Gnomon	gene	21591735	21699814	.	+	.	ID=gene-LOC102181308;Dbxref=GeneID:102181308;Name=LOC102181308;gbkey=Gene;gene=LOC102181308;gene_biotype=lncRNA	49813
chr11	2250001	2300000	chr11	Gnomon	gene	2246337	2276645	.	-	.	ID=gene-STARD7;Dbxref=GeneID:102176131;Name=STARD7;gbkey=Gene;gene=STARD7;gene_biotype=protein_coding	26644
chr11	2250001	2300000	chr11	Gnomon	gene	2276682	2288306	.	+	.	ID=gene-LOC108637128;Dbxref=GeneID:108637128;Name=LOC108637128;gbkey=Gene;gene=LOC108637128;gene_biotype=lncRNA	11625
chr11	2250001	2300000	chr11	Gnomon	gene	2292154	2304904	.	-	.	ID=gene-TMEM127;Dbxref=GeneID:102173665;Name=TMEM127;gbkey=Gene;gene=TMEM127;gene_biotype=protein_coding	7847
chr11	24400001	24450000	chr11	Gnomon	gene	24404402	24453067	.	+	.	ID=gene-LOC106502609;Dbxref=GeneID:106502609;Name=LOC106502609;gbkey=Gene;gene=LOC106502609;gene_biotype=lncRNA	45599
chr11	24975001	25050000	chr11	Gnomon	gene	24990142	24992825	.	-	.	ID=gene-OXER1;Dbxref=GeneID:102178833;Name=OXER1;gbkey=Gene;gene=OXER1;gene_biotype=protein_coding	2684
chr11	24975001	25050000	chr11	Gnomon	gene	24994157	25009468	.	-	.	ID=gene-HAAO;Dbxref=GeneID:102187775;Name=HAAO;gbkey=Gene;gene=HAAO;gene_biotype=protein_coding	15312
chr11	24975001	25050000	chr11	Gnomon	gene	25008312	25009668	.	+	.	ID=gene-LOC108637138;Dbxref=GeneID:108637138;Name=LOC108637138;gbkey=Gene;gene=LOC108637138;gene_biotype=lncRNA	1357
chr11	24975001	25050000	chr11	Gnomon	gene	25024060	25033317	.	+	.	ID=gene-LOC106502607;Dbxref=GeneID:106502607;Name=LOC106502607;gbkey=Gene;gene=LOC106502607;gene_biotype=lncRNA	9258
chr11	24975001	25050000	chr11	tRNAscan-SE	gene	25025546	25025638	.	+	.	ID=gene-TRNAI-UAU;Dbxref=GeneID:108637242;Name=TRNAI-UAU;gbkey=Gene;gene=TRNAI-UAU;gene_biotype=tRNA	93
chr11	25525001	25575000	chr11	Gnomon	gene	25394392	25722481	.	-	.	ID=gene-THADA;Dbxref=GeneID:102188325;Name=THADA;gbkey=Gene;gene=THADA;gene_biotype=protein_coding	49999
chr1	126450001	126500000	chr1	Gnomon	gene	126343564	126553327	.	+	.	ID=gene-TFDP2;Dbxref=GeneID:102179887;Name=TFDP2;gbkey=Gene;gene=TFDP2;gene_biotype=protein_coding	49999
chr11	26450001	26500000	chr11	Gnomon	gene	26410130	26827769	.	+	.	ID=gene-CAMKMT;Dbxref=GeneID:102191622;Name=CAMKMT;gbkey=Gene;gene=CAMKMT;gene_biotype=protein_coding	49999
chr1	126525001	126575000	chr1	Gnomon	gene	126343564	126553327	.	+	.	ID=gene-TFDP2;Dbxref=GeneID:102179887;Name=TFDP2;gbkey=Gene;gene=TFDP2;gene_biotype=protein_coding	28326
chr11	27025001	27075000	chr11	Gnomon	gene	27050960	27055128	.	-	.	ID=gene-SIX2;Dbxref=GeneID:108637139;Name=SIX2;gbkey=Gene;gene=SIX2;gene_biotype=protein_coding	4169
chr1	127275001	127325000	chr1	Gnomon	gene	127206583	127295176	.	-	.	ID=gene-PXYLP1;Dbxref=GeneID:102183108;Name=PXYLP1;gbkey=Gene;gene=PXYLP1;gene_biotype=protein_coding	20175
chr11	27900001	27975000	chr11	Gnomon	gene	27679620	28226505	.	+	.	ID=gene-PRKCE;Dbxref=GeneID:102169016;Name=PRKCE;gbkey=Gene;gene=PRKCE;gene_biotype=protein_coding	74999
chr11	27975001	28050000	chr11	Gnomon	gene	27679620	28226505	.	+	.	ID=gene-PRKCE;Dbxref=GeneID:102169016;Name=PRKCE;gbkey=Gene;gene=PRKCE;gene_biotype=protein_coding	74999
chr1	129150001	129200000	chr1	Gnomon	gene	129156450	129189434	.	+	.	ID=gene-RBP2;Dbxref=GeneID:102183916;Name=RBP2;gbkey=Gene;gene=RBP2;gene_biotype=protein_coding	32985
chr11	29400001	29450000	chr11	Gnomon	gene	29370644	29455779	.	+	.	ID=gene-MSH2;Dbxref=GeneID:102172730;Name=MSH2;gbkey=Gene;gene=MSH2;gene_biotype=protein_coding	49999
chr11	29450001	29500000	chr11	Gnomon	gene	29483068	29533843	.	-	.	ID=gene-KCNK12;Dbxref=GeneID:102181309;Name=KCNK12;gbkey=Gene;gene=KCNK12;gene_biotype=protein_coding	16933
chr1	129575001	129625000	chr1	Gnomon	gene	129607336	129608124	.	+	.	ID=gene-LOC102190268;Dbxref=GeneID:102190268;Name=LOC102190268;gbkey=Gene;gene=LOC102190268;gene_biotype=protein_coding	789
chr1	129650001	129700000	chr1	Gnomon	gene	129671329	129672448	.	-	.	ID=gene-LOC108636375;Dbxref=GeneID:108636375;Name=LOC108636375;gbkey=Gene;gene=LOC108636375;gene_biotype=protein_coding	1120
chr1	129650001	129700000	chr1	Gnomon	gene	129685976	129699674	.	-	.	ID=gene-LOC102190822;Dbxref=GeneID:102190822;Name=LOC102190822;gbkey=Gene;gene=LOC102190822;gene_biotype=protein_coding	13699
chr1	129650001	129700000	chr1	Gnomon	gene	129699508	129700567	.	+	.	ID=gene-LOC102191084;Dbxref=GeneID:102191084;Name=LOC102191084;gbkey=Gene;gene=LOC102191084;gene_biotype=protein_coding	493
chr11	29800001	29850000	chr11	Gnomon	gene	29714932	29825466	.	-	.	ID=gene-FBXO11;Dbxref=GeneID:102173013;Name=FBXO11;gbkey=Gene;gene=FBXO11;gene_biotype=protein_coding	25465
chr11	300001	350000	chr11	Gnomon	gene	259233	380579	.	-	.	ID=gene-MERTK;Dbxref=GeneID:102170054;Name=MERTK;gbkey=Gene;gene=MERTK;gene_biotype=protein_coding	49999
chr11	30450001	30500000	chr11	Gnomon	gene	30408196	30467374	.	+	.	ID=gene-STON1;Dbxref=GeneID:102174577;Name=STON1;gbkey=Gene;gene=STON1;gene_biotype=protein_coding	17373
chr11	30450001	30500000	chr11	Gnomon	gene	30491387	30538088	.	+	.	ID=gene-GTF2A1L;Dbxref=GeneID:102174850;Name=GTF2A1L;gbkey=Gene;gene=GTF2A1L;gene_biotype=protein_coding	8614
chr11	30850001	30900000	chr11	BestRefSeq	gene	30824873	31014405	.	-	.	ID=gene-FSHR;Dbxref=GeneID:100861291;Name=FSHR;description=follicle stimulating hormone receptor;gbkey=Gene;gene=FSHR;gene_biotype=protein_coding	49999
chr11	30975001	31025000	chr11	BestRefSeq	gene	30824873	31014405	.	-	.	ID=gene-FSHR;Dbxref=GeneID:100861291;Name=FSHR;description=follicle stimulating hormone receptor;gbkey=Gene;gene=FSHR;gene_biotype=protein_coding	39404
chr1	132725001	132775000	chr1	Gnomon	gene	132675125	132917966	.	-	.	ID=gene-PPP2R3A;Dbxref=GeneID:102191740;Name=PPP2R3A;gbkey=Gene;gene=PPP2R3A;gene_biotype=protein_coding	49999
chr1	134925001	134975000	chr1	Gnomon	gene	134894846	134988952	.	+	.	ID=gene-SLCO2A1;Dbxref=GeneID:102170555;Name=SLCO2A1;gbkey=Gene;gene=SLCO2A1;gene_biotype=protein_coding	49999
chr1	135225001	135275000	chr1	Gnomon	gene	135201755	135247066	.	-	.	ID=gene-LOC102172488;Dbxref=GeneID:102172488;Name=LOC102172488;gbkey=Gene;gene=LOC102172488;gene_biotype=protein_coding	22065
chr1	135500001	135550000	chr1	Gnomon	gene	135504338	135579108	.	-	.	ID=gene-BFSP2;Dbxref=GeneID:102175062;Name=BFSP2;gbkey=Gene;gene=BFSP2;gene_biotype=protein_coding	45663
chr1	135950001	136000000	chr1	Gnomon	gene	135581232	136003235	.	-	.	ID=gene-TMEM108;Dbxref=GeneID:102175334;Name=TMEM108;gbkey=Gene;gene=TMEM108;gene_biotype=protein_coding	49999
chr11	3675001	3725000	chr11	Gnomon	gene	3594857	3712133	.	+	.	ID=gene-INPP4A;Dbxref=GeneID:102181043;Name=INPP4A;gbkey=Gene;gene=INPP4A;gene_biotype=protein_coding	37132
chr1	137950001	138025000	chr1	Gnomon	gene	138002275	138059429	.	+	.	ID=gene-MRPL3;Dbxref=GeneID:102178822;Name=MRPL3;gbkey=Gene;gene=MRPL3;gene_biotype=protein_coding	22726
chr1	1400001	1450000	chr1	Gnomon	gene	1439122	1545430	.	-	.	ID=gene-EVA1C;Dbxref=GeneID:102168484;Name=EVA1C;gbkey=Gene;gene=EVA1C;gene_biotype=protein_coding	10879
chr1	141250001	141300000	chr1	Gnomon	gene	141239169	141274229	.	+	.	ID=gene-MX1;Dbxref=GeneID:102188635;Name=MX1;gbkey=Gene;gene=MX1;gene_biotype=protein_coding	24228
chr1	141250001	141300000	chr1	Gnomon	gene	141279260	141329174	.	-	.	ID=gene-TMPRSS2;Dbxref=GeneID:102180351;Name=TMPRSS2;gbkey=Gene;gene=TMPRSS2;gene_biotype=protein_coding	20741
chr11	43150001	43200000	chr11	Gnomon	gene	43161154	43164718	.	-	.	ID=gene-LOC102169110;Dbxref=GeneID:102169110;Name=LOC102169110;gbkey=Gene;gene=LOC102169110;gene_biotype=lncRNA	3565
chr1	144525001	144575000	chr1	Gnomon	gene	144535372	144536782	.	+	.	ID=gene-LOC102172766;Dbxref=GeneID:102172766;Name=LOC102172766;gbkey=Gene;gene=LOC102172766;gene_biotype=protein_coding	1411
chr1	144525001	144575000	chr1	Gnomon	gene	144540106	144541444	.	+	.	ID=gene-LOC108636565;Dbxref=GeneID:108636565;Name=LOC108636565;gbkey=Gene;gene=LOC108636565;gene_biotype=protein_coding	1339
chr11	44575001	44625000	chr11	Gnomon	gene	44602714	44624556	.	-	.	ID=gene-SLC5A7;Dbxref=GeneID:102175133;Name=SLC5A7;gbkey=Gene;gene=SLC5A7;gene_biotype=protein_coding	21843
chr1	144700001	144750000	chr1	BestRefSeq%2CGnomon	gene	144694367	144725092	.	-	.	ID=gene-ITGB2;Dbxref=GeneID:100861185;Name=ITGB2;description=integrin subunit beta 2;gbkey=Gene;gene=ITGB2;gene_biotype=protein_coding;gene_synonym=CD18	25091
chr1	144700001	144750000	chr1	Gnomon	gene	144745215	144770897	.	+	.	ID=gene-FAM207A;Dbxref=GeneID:102173890;Name=FAM207A;gbkey=Gene;gene=FAM207A;gene_biotype=protein_coding	4786
chr1	145150001	145200000	chr1	Gnomon	gene	145152446	145246309	.	+	.	ID=gene-COL18A1;Dbxref=GeneID:102174703;Name=COL18A1;gbkey=Gene;gene=COL18A1;gene_biotype=protein_coding	47555
chr11	45325001	45400000	chr11	Gnomon	gene	45306264	45362957	.	+	.	ID=gene-UXS1;Dbxref=GeneID:102175965;Name=UXS1;gbkey=Gene;gene=UXS1;gene_biotype=protein_coding	37956
chr11	46225001	46275000	chr11	Gnomon	gene	46246081	46257478	.	+	.	ID=gene-IL37;Dbxref=GeneID:102179292;Name=IL37;gbkey=Gene;gene=IL37;gene_biotype=protein_coding	11398
chr11	46275001	46325000	chr11	Gnomon	gene	46285160	46296229	.	-	.	ID=gene-LOC102180231;Dbxref=GeneID:102180231;Name=LOC102180231;gbkey=Gene;gene=LOC102180231;gene_biotype=protein_coding	11070
chr11	46275001	46325000	chr11	Gnomon	gene	46323959	46332025	.	+	.	ID=gene-LOC102181045;Dbxref=GeneID:102181045;Name=LOC102181045;gbkey=Gene;gene=LOC102181045;gene_biotype=protein_coding	1042
chr11	47625001	47675000	chr11	Gnomon	gene	47654539	47673514	.	+	.	ID=gene-CD8B;Dbxref=GeneID:102184733;Name=CD8B;gbkey=Gene;gene=CD8B;gene_biotype=protein_coding	18976
chr11	48325001	48375000	chr11	Gnomon	gene	48322191	48350270	.	-	.	ID=gene-PTCD3;Dbxref=GeneID:102190137;Name=PTCD3;gbkey=Gene;gene=PTCD3;gene_biotype=protein_coding	25269
chr11	48325001	48375000	chr11	Gnomon	gene	48350620	48437096	.	+	.	ID=gene-POLR1A;Dbxref=GeneID:102190609;Name=POLR1A;gbkey=Gene;gene=POLR1A;gene_biotype=protein_coding	24381
chr1	148625001	148675000	chr1	Gnomon	gene	148614701	148633337	.	-	.	ID=gene-CLDN14;Dbxref=GeneID:102179140;Name=CLDN14;gbkey=Gene;gene=CLDN14;gene_biotype=protein_coding	8336
chr11	48725001	48800000	chr11	Gnomon	gene	48741526	48749541	.	-	.	ID=gene-LOC108637111;Dbxref=GeneID:108637111;Name=LOC108637111;gbkey=Gene;gene=LOC108637111;gene_biotype=lncRNA	8016
chr11	48725001	48800000	chr11	Gnomon	gene	48786756	48789216	.	-	.	ID=gene-GNLY;Dbxref=GeneID:102191341;Name=GNLY;gbkey=Gene;gene=GNLY;gene_biotype=protein_coding	2461
chr11	48825001	48875000	chr11	Gnomon	gene	48825763	48830312	.	-	.	ID=gene-LOC102191806;Dbxref=GeneID:102191806;Name=LOC102191806;gbkey=Gene;gene=LOC102191806;gene_biotype=protein_coding	4550
chr11	48825001	48875000	chr11	Gnomon	gene	48852391	48866415	.	+	.	ID=gene-SFTPB;Dbxref=GeneID:102168641;Name=SFTPB;gbkey=Gene;gene=SFTPB;gene_biotype=protein_coding	14025
chr1	150450001	150500000	chr1	Gnomon	gene	150479082	150489041	.	+	.	ID=gene-KCNJ15;Dbxref=GeneID:102180805;Name=KCNJ15;gbkey=Gene;gene=KCNJ15;gene_biotype=protein_coding	9960
chr1	151500001	151575000	chr1	Gnomon	gene	151475673	151649851	.	-	.	ID=gene-COL6A6;Dbxref=GeneID:102178401;Name=COL6A6;gbkey=Gene;gene=COL6A6;gene_biotype=protein_coding	74999
chr1	152325001	152375000	chr1	Gnomon	gene	152314010	152379414	.	-	.	ID=gene-COLQ;Dbxref=GeneID:102182175;Name=COLQ;gbkey=Gene;gene=COLQ;gene_biotype=protein_coding	49999
chr1	153475001	153525000	chr1	BestRefSeq	gene	153477636	153498961	.	-	.	ID=gene-DAZL;Dbxref=GeneID:102183274;Name=DAZL;description=deleted in azoospermia like;gbkey=Gene;gene=DAZL;gene_biotype=protein_coding	21326
chr11	5375001	5425000	chr11	Gnomon	gene	5384915	5411033	.	-	.	ID=gene-LONRF2;Dbxref=GeneID:102185750;Name=LONRF2;gbkey=Gene;gene=LONRF2;gene_biotype=protein_coding	26119
chr11	5375001	5425000	chr11	Gnomon	gene	5422703	5445364	.	-	.	ID=gene-CHST10;Dbxref=GeneID:102186023;Name=CHST10;gbkey=Gene;gene=CHST10;gene_biotype=protein_coding	2298
chr1	156350001	156400000	chr1	Gnomon	gene	156184812	156650711	.	+	.	ID=gene-KCNH8;Dbxref=GeneID:102184203;Name=KCNH8;gbkey=Gene;gene=KCNH8;gene_biotype=protein_coding	49999
chr11	59525001	59575000	chr11	Gnomon	gene	59534858	59555638	.	+	.	ID=gene-AHSA2;Dbxref=GeneID:102170793;Name=AHSA2;gbkey=Gene;gene=AHSA2;gene_biotype=protein_coding	20781
chr11	60050001	60100000	chr11	Gnomon	gene	60066439	60069753	.	-	.	ID=gene-LOC108637147;Dbxref=GeneID:108637147;Name=LOC108637147;gbkey=Gene;gene=LOC108637147;gene_biotype=lncRNA	3315
chr11	60100001	60150000	chr11	Gnomon	gene	60107919	60135206	.	-	.	ID=gene-FAM161A;Dbxref=GeneID:102175134;Name=FAM161A;gbkey=Gene;gene=FAM161A;gene_biotype=protein_coding	27288
chr11	60100001	60150000	chr11	Gnomon	gene	60148684	60161093	.	-	.	ID=gene-CCT4;Dbxref=GeneID:102172361;Name=CCT4;gbkey=Gene;gene=CCT4;gene_biotype=protein_coding	1317
chr11	60675001	60725000	chr11	Gnomon	gene	60687347	60695573	.	-	.	ID=gene-TMEM17;Dbxref=GeneID:102175411;Name=TMEM17;gbkey=Gene;gene=TMEM17;gene_biotype=protein_coding	8227
chr11	60875001	60925000	chr11	Gnomon	gene	60865079	61221859	.	+	.	ID=gene-EHBP1;Dbxref=GeneID:102176134;Name=EHBP1;gbkey=Gene;gene=EHBP1;gene_biotype=protein_coding	49999
chr11	61975001	62025000	chr11	Gnomon	gene	62012640	62070249	.	+	.	ID=gene-UGP2;Dbxref=GeneID:102177249;Name=UGP2;gbkey=Gene;gene=UGP2;gene_biotype=protein_coding	12361
chr11	62750001	62800000	chr11	Gnomon	gene	62763857	62876737	.	-	.	ID=gene-SERTAD2;Dbxref=GeneID:108637149;Name=SERTAD2;gbkey=Gene;gene=SERTAD2;gene_biotype=protein_coding	36144
chr11	62825001	62875000	chr11	Gnomon	gene	62763857	62876737	.	-	.	ID=gene-SERTAD2;Dbxref=GeneID:108637149;Name=SERTAD2;gbkey=Gene;gene=SERTAD2;gene_biotype=protein_coding	49999
chr11	63175001	63225000	chr11	BestRefSeq	gene	63202344	63230952	.	-	.	ID=gene-RAB1A;Dbxref=GeneID:100860796;Name=RAB1A;description=RAB1A%2C member RAS oncogene family;end_range=63230952,.;gbkey=Gene;gene=RAB1A;gene_biotype=protein_coding;partial=true	22657
chr11	63175001	63225000	chr11	Gnomon	gene	63174598	63201890	.	+	.	ID=gene-CEP68;Dbxref=GeneID:102179777;Name=CEP68;gbkey=Gene;gene=CEP68;gene_biotype=protein_coding	26889
chr11	63325001	63400000	chr11	Gnomon	gene	63324184	63325423	.	-	.	ID=gene-LOC108637112;Dbxref=GeneID:108637112;Name=LOC108637112;gbkey=Gene;gene=LOC108637112;gene_biotype=lncRNA	422
chr11	63325001	63400000	chr11	Gnomon	gene	63325520	63364302	.	+	.	ID=gene-ACTR2;Dbxref=GeneID:102174218;Name=ACTR2;gbkey=Gene;gene=ACTR2;gene_biotype=protein_coding	38783
chr11	63475001	63525000	chr11	Gnomon	gene	63408633	63532011	.	-	.	ID=gene-SPRED2;Dbxref=GeneID:102180602;Name=SPRED2;gbkey=Gene;gene=SPRED2;gene_biotype=protein_coding	49999
chr11	64650001	64700000	chr11	Gnomon	gene	64523846	64669819	.	+	.	ID=gene-MEIS1;Dbxref=GeneID:102181046;Name=MEIS1;gbkey=Gene;gene=MEIS1;gene_biotype=protein_coding	19818
chr11	65475001	65550000	chr11	Gnomon	gene	65542834	65556839	.	+	.	ID=gene-ETAA1;Dbxref=GeneID:102181310;Name=ETAA1;gbkey=Gene;gene=ETAA1;gene_biotype=protein_coding	7167
chr11	67050001	67100000	chr11	Gnomon	gene	67050991	67058421	.	+	.	ID=gene-GKN1;Dbxref=GeneID:102186602;Name=GKN1;gbkey=Gene;gene=GKN1;gene_biotype=protein_coding	7431
chr11	67100001	67150000	chr11	Gnomon	gene	67083768	67344176	.	+	.	ID=gene-ANTXR1;Dbxref=GeneID:102174753;Name=ANTXR1;gbkey=Gene;gene=ANTXR1;gene_biotype=protein_coding	49999
chr11	68875001	68925000	chr11	Gnomon	gene	68814472	68921988	.	+	.	ID=gene-CAPN13;Dbxref=GeneID:102191342;Name=CAPN13;gbkey=Gene;gene=CAPN13;gene_biotype=protein_coding	46987
chr11	71625001	71675000	chr11	Gnomon	gene	71550250	71661409	.	+	.	ID=gene-RBKS;Dbxref=GeneID:108633214;Name=RBKS;gbkey=Gene;gene=RBKS;gene_biotype=protein_coding	36408
chr11	71625001	71675000	chr11	Gnomon	gene	71652999	71662442	.	-	.	ID=gene-MRPL33;Dbxref=GeneID:102173666;Name=MRPL33;gbkey=Gene;gene=MRPL33;gene_biotype=protein_coding	9444
chr11	72700001	72750000	chr11	Gnomon	gene	72655789	72708189	.	+	.	ID=gene-CIB4;Dbxref=GeneID:102187325;Name=CIB4;gbkey=Gene;gene=CIB4;gene_biotype=protein_coding	8188
chr11	72700001	72750000	chr11	Gnomon	gene	72709881	72727598	.	-	.	ID=gene-C11H2orf70;Dbxref=GeneID:102187054;Name=C11H2orf70;gbkey=Gene;gene=C11H2orf70;gene_biotype=protein_coding	17718
chr11	72700001	72750000	chr11	Gnomon	gene	72731788	72822086	.	+	.	ID=gene-OTOF;Dbxref=GeneID:102181693;Name=OTOF;gbkey=Gene;gene=OTOF;gene_biotype=protein_coding	18213
chr11	7275001	7325000	chr11	Gnomon	gene	7206116	7295114	.	+	.	ID=gene-SLC9A2;Dbxref=GeneID:102180600;Name=SLC9A2;gbkey=Gene;gene=SLC9A2;gene_biotype=protein_coding	20113
chr11	7275001	7325000	chr11	Gnomon	gene	7298586	7312872	.	-	.	ID=gene-MFSD9;Dbxref=GeneID:102180859;Name=MFSD9;gbkey=Gene;gene=MFSD9;gene_biotype=protein_coding	14287
chr11	74175001	74225000	chr11	Gnomon	gene	74153980	74372125	.	-	.	ID=gene-NCOA1;Dbxref=GeneID:102169302;Name=NCOA1;gbkey=Gene;gene=NCOA1;gene_biotype=protein_coding	49999
chr11	74175001	74225000	chr11	tRNAscan-SE	gene	74190725	74190796	.	+	.	ID=gene-TRNAC-ACA-57;Dbxref=GeneID:108637214;Name=TRNAC-ACA;gbkey=Gene;gene=TRNAC-ACA;gene_biotype=tRNA	72
chr11	74225001	74275000	chr11	Gnomon	gene	74153980	74372125	.	-	.	ID=gene-NCOA1;Dbxref=GeneID:102169302;Name=NCOA1;gbkey=Gene;gene=NCOA1;gene_biotype=protein_coding	49999
chr11	74775001	74825000	chr11	Gnomon	gene	74782987	74910341	.	+	.	ID=gene-ATAD2B;Dbxref=GeneID:102183609;Name=ATAD2B;gbkey=Gene;gene=ATAD2B;gene_biotype=protein_coding	42014
chr11	75125001	75175000	chr11	Gnomon	gene	74938480	75270624	.	-	.	ID=gene-KLHL29;Dbxref=GeneID:102173097;Name=KLHL29;gbkey=Gene;gene=KLHL29;gene_biotype=protein_coding	49999
chr11	78075001	78150000	chr11	BestRefSeq	gene	78108328	78108918	.	-	.	ID=gene-RHOB;Dbxref=GeneID:100860818;Name=RHOB;description=ras homolog family member B;gbkey=Gene;gene=RHOB;gene_biotype=protein_coding	591
chr11	78075001	78150000	chr11	Gnomon	gene	78109485	78148320	.	+	.	ID=gene-LOC106502652;Dbxref=GeneID:106502652;Name=LOC106502652;gbkey=Gene;gene=LOC106502652;gene_biotype=lncRNA	38836
chr11	86400001	86450000	chr11	tRNAscan-SE	gene	86413695	86413766	.	-	.	ID=gene-TRNAC-GCA-158;Dbxref=GeneID:108637247;Name=TRNAC-GCA;gbkey=Gene;gene=TRNAC-GCA;gene_biotype=tRNA	72
chr11	87600001	87650000	chr11	Gnomon	gene	87585341	87615312	.	-	.	ID=gene-CPSF3;Dbxref=GeneID:102187686;Name=CPSF3;gbkey=Gene;gene=CPSF3;gene_biotype=protein_coding	15311
chr11	87600001	87650000	chr11	Gnomon	gene	87615345	87630586	.	+	.	ID=gene-ITGB1BP1;Dbxref=GeneID:102188144;Name=ITGB1BP1;gbkey=Gene;gene=ITGB1BP1;gene_biotype=protein_coding	15242
chr11	87600001	87650000	chr11	Gnomon	gene	87631236	87786969	.	-	.	ID=gene-ASAP2;Dbxref=GeneID:102188413;Name=ASAP2;gbkey=Gene;gene=ASAP2;gene_biotype=protein_coding	18765
chr11	87975001	88050000	chr11	Gnomon	gene	87971837	88073044	.	+	.	ID=gene-MBOAT2;Dbxref=GeneID:102188869;Name=MBOAT2;gbkey=Gene;gene=MBOAT2;gene_biotype=protein_coding	74999
chr11	88450001	88500000	chr11	tRNAscan-SE	gene	88499521	88499592	.	+	.	ID=gene-TRNAC-GCA-159;Dbxref=GeneID:108637218;Name=TRNAC-GCA;gbkey=Gene;gene=TRNAC-GCA;gene_biotype=tRNA	72
chr11	92475001	92525000	chr11	Gnomon	gene	92311594	92576361	.	-	.	ID=gene-TTLL11;Dbxref=GeneID:102191059;Name=TTLL11;gbkey=Gene;gene=TTLL11;gene_biotype=protein_coding	49999
chr1	19275001	19375000	chr1	Gnomon	gene	18978130	19651966	.	-	.	ID=gene-LOC102176916;Dbxref=GeneID:102176916;Name=LOC102176916;gbkey=Gene;gene=LOC102176916;gene_biotype=lncRNA	99999
chr11	93175001	93225000	chr11	Gnomon	gene	93180619	93181560	.	-	.	ID=gene-LOC102177863;Dbxref=GeneID:102177863;Name=LOC102177863;gbkey=Gene;gene=LOC102177863;gene_biotype=protein_coding	942
chr11	93175001	93225000	chr11	Gnomon	gene	93192242	93193183	.	-	.	ID=gene-LOC108637117;Dbxref=GeneID:108637117;Name=LOC108637117;gbkey=Gene;gene=LOC108637117;gene_biotype=protein_coding	942
chr11	93175001	93225000	chr11	Gnomon	gene	93202498	93203439	.	-	.	ID=gene-LOC108637118;Dbxref=GeneID:108637118;Name=LOC108637118;gbkey=Gene;gene=LOC108637118;gene_biotype=protein_coding	942
chr11	93175001	93225000	chr11	Gnomon	gene	93219399	93220340	.	-	.	ID=gene-LOC102171511;Dbxref=GeneID:102171511;Name=LOC102171511;gbkey=Gene;gene=LOC102171511;gene_biotype=protein_coding	942
chr11	9775001	9825000	chr11	Gnomon	gene	9821963	9847065	.	-	.	ID=gene-SEMA4F;Dbxref=GeneID:102168637;Name=SEMA4F;gbkey=Gene;gene=SEMA4F;gene_biotype=protein_coding	3038
chr11	98400001	98450000	chr11	Gnomon	gene	98364789	98408086	.	+	.	ID=gene-DNM1;Dbxref=GeneID:102189492;Name=DNM1;gbkey=Gene;gene=DNM1;gene_biotype=protein_coding	8085
chr11	98400001	98450000	chr11	Gnomon	gene	98408669	98425705	.	-	.	ID=gene-GOLGA2;Dbxref=GeneID:102173199;Name=GOLGA2;gbkey=Gene;gene=GOLGA2;gene_biotype=protein_coding	17037
chr11	98400001	98450000	chr11	Gnomon	gene	98425593	98430581	.	+	.	ID=gene-SWI5;Dbxref=GeneID:102189767;Name=SWI5;gbkey=Gene;gene=SWI5;gene_biotype=protein_coding;partial=true;start_range=.,98425593	4989
chr11	98400001	98450000	chr11	Gnomon	gene	98444348	98456216	.	-	.	ID=gene-TRUB2;Dbxref=GeneID:102173856;Name=TRUB2;gbkey=Gene;gene=TRUB2;gene_biotype=protein_coding	5653
chr11	98650001	98700000	chr11	Gnomon	gene	98634706	98692962	.	+	.	ID=gene-SPTAN1;Dbxref=GeneID:102176892;Name=SPTAN1;gbkey=Gene;gene=SPTAN1;gene_biotype=protein_coding	42961
chr11	98650001	98700000	chr11	Gnomon	gene	98692960	98709858	.	-	.	ID=gene-WDR34;Dbxref=GeneID:102190886;Name=WDR34;gbkey=Gene;gene=WDR34;gene_biotype=protein_coding	7041
chr11	9875001	9925000	chr11	Gnomon	gene	9854685	9929301	.	+	.	ID=gene-M1AP;Dbxref=GeneID:102169299;Name=M1AP;gbkey=Gene;gene=M1AP;gene_biotype=protein_coding	49999
chr11	98850001	98900000	chr11	Gnomon	gene	98839753	98867641	.	-	.	ID=gene-KYAT1;Dbxref=GeneID:102180605;Name=KYAT1;gbkey=Gene;gene=KYAT1;gene_biotype=protein_coding	17640
chr11	98850001	98900000	chr11	Gnomon	gene	98867724	98895377	.	+	.	ID=gene-LRRC8A;Dbxref=GeneID:102179957;Name=LRRC8A;gbkey=Gene;gene=LRRC8A;gene_biotype=protein_coding	27654
chr11	98850001	98900000	chr11	Gnomon	gene	98897966	98912188	.	+	.	ID=gene-PHYHD1;Dbxref=GeneID:102181788;Name=PHYHD1;gbkey=Gene;gene=PHYHD1;gene_biotype=protein_coding	2035
chr11	99600001	99650000	chr11	Gnomon	gene	99596956	99608519	.	-	.	ID=gene-PTGES;Dbxref=GeneID:102181874;Name=PTGES;gbkey=Gene;gene=PTGES;gene_biotype=protein_coding	8518
chr11	99950001	100000000	chr11	Gnomon	gene	99965816	100022354	.	+	.	ID=gene-NCS1;Dbxref=GeneID:102183246;Name=NCS1;gbkey=Gene;gene=NCS1;gene_biotype=protein_coding	34185
chr12	10550001	10600000	chr12	Gnomon	gene	10300844	10589442	.	+	.	ID=gene-DOCK9;Dbxref=GeneID:102176138;Name=DOCK9;gbkey=Gene;gene=DOCK9;gene_biotype=protein_coding	39441
chr12	10650001	10700000	chr12	Gnomon	gene	10628237	10679185	.	+	.	ID=gene-SLC15A1;Dbxref=GeneID:102175866;Name=SLC15A1;gbkey=Gene;gene=SLC15A1;gene_biotype=protein_coding	29184
chr12	11625001	11675000	chr12	Gnomon	gene	11634350	11676035	.	-	.	ID=gene-RAP2A;Dbxref=GeneID:102189691;Name=RAP2A;gbkey=Gene;gene=RAP2A;gene_biotype=protein_coding	40651
chr12	13575001	13625000	chr12	Gnomon	gene	13426175	13636536	.	+	.	ID=gene-LOC102187779;Dbxref=GeneID:102187779;Name=LOC102187779;gbkey=Gene;gene=LOC102187779;gene_biotype=protein_coding	49999
chr12	13875001	13925000	chr12	Gnomon	gene	13836329	13914672	.	-	.	ID=gene-LOC108637251;Dbxref=GeneID:108637251;Name=LOC108637251;end_range=13914672,.;gbkey=Gene;gene=LOC108637251;gene_biotype=protein_coding;partial=true	39671
chr12	13925001	13975000	chr12	Gnomon	gene	13926013	14000960	.	+	.	ID=gene-LOC108637252;Dbxref=GeneID:108637252;Name=LOC108637252;gbkey=Gene;gene=LOC108637252;gene_biotype=protein_coding;partial=true;start_range=.,13926013	48988
chr12	13975001	14025000	chr12	Gnomon	gene	13926013	14000960	.	+	.	ID=gene-LOC108637252;Dbxref=GeneID:108637252;Name=LOC108637252;gbkey=Gene;gene=LOC108637252;gene_biotype=protein_coding;partial=true;start_range=.,13926013	25959
chr12	14025001	14125000	chr12	Gnomon	gene	14087043	14169481	.	+	.	ID=gene-LOC108637253;Dbxref=GeneID:108637253;Name=LOC108637253;gbkey=Gene;gene=LOC108637253;gene_biotype=protein_coding	37958
chr12	1650001	1700000	chr12	Gnomon	gene	1636947	1667327	.	+	.	ID=gene-IRS2;Dbxref=GeneID:108637286;Name=IRS2;gbkey=Gene;gene=IRS2;gene_biotype=protein_coding	17326
chr12	18050001	18100000	chr12	Gnomon	gene	18053054	18057212	.	+	.	ID=gene-LOC108637293;Dbxref=GeneID:108637293;Name=LOC108637293;gbkey=Gene;gene=LOC108637293;gene_biotype=lncRNA	4159
chr12	22075001	22125000	chr12	tRNAscan-SE	gene	22090863	22090934	.	+	.	ID=gene-TRNAC-GCA-165;Dbxref=GeneID:108637313;Name=TRNAC-GCA;gbkey=Gene;gene=TRNAC-GCA;gene_biotype=tRNA	72
chr12	31525001	31575000	chr12	Gnomon	gene	31552771	31637868	.	+	.	ID=gene-RBM26;Dbxref=GeneID:102187238;Name=RBM26;gbkey=Gene;gene=RBM26;gene_biotype=protein_coding	22230
chr12	33275001	33350000	chr12	Gnomon	gene	33247740	33372142	.	-	.	ID=gene-SCEL;Dbxref=GeneID:102184635;Name=SCEL;gbkey=Gene;gene=SCEL;gene_biotype=protein_coding	74999
chr12	33500001	33550000	chr12	Gnomon	gene	33515996	33519521	.	-	.	ID=gene-LOC108637272;Dbxref=GeneID:108637272;Name=LOC108637272;gbkey=Gene;gene=LOC108637272;gene_biotype=lncRNA	3526
chr12	33725001	33775000	chr12	Gnomon	gene	33616605	33885679	.	+	.	ID=gene-MYCBP2;Dbxref=GeneID:102190428;Name=MYCBP2;gbkey=Gene;gene=MYCBP2;gene_biotype=protein_coding	49999
chr12	33800001	33850000	chr12	Gnomon	gene	33616605	33885679	.	+	.	ID=gene-MYCBP2;Dbxref=GeneID:102190428;Name=MYCBP2;gbkey=Gene;gene=MYCBP2;gene_biotype=protein_coding	49999
chr12	35775001	35825000	chr12	Gnomon	gene	35749080	35801922	.	-	.	ID=gene-UCHL3;Dbxref=GeneID:102182142;Name=UCHL3;gbkey=Gene;gene=UCHL3;gene_biotype=protein_coding	26921
chr12	35775001	35825000	chr12	Gnomon	gene	35802017	35805950	.	+	.	ID=gene-LOC102181790;Dbxref=GeneID:102181790;Name=LOC102181790;gbkey=Gene;gene=LOC102181790;gene_biotype=lncRNA	3934
chr12	35775001	35825000	chr12	Gnomon	gene	35807769	35828460	.	+	.	ID=gene-COMMD6;Dbxref=GeneID:102181509;Name=COMMD6;gbkey=Gene;gene=COMMD6;gene_biotype=protein_coding	17232
chr12	35975001	36025000	chr12	Gnomon	gene	35857607	36074649	.	+	.	ID=gene-TBC1D4;Dbxref=GeneID:102180863;Name=TBC1D4;gbkey=Gene;gene=TBC1D4;gene_biotype=protein_coding	49999
chr12	38450001	38500000	chr12	Gnomon	gene	38405492	38493197	.	-	.	ID=gene-LOC102180681;Dbxref=GeneID:102180681;Name=LOC102180681;gbkey=Gene;gene=LOC102180681;gene_biotype=lncRNA	43196
chr12	38925001	38975000	chr12	Gnomon	gene	38906585	38934061	.	-	.	ID=gene-BORA;Dbxref=GeneID:102178918;Name=BORA;gbkey=Gene;gene=BORA;gene_biotype=protein_coding	9060
chr12	38925001	38975000	chr12	Gnomon	gene	38934236	38948902	.	+	.	ID=gene-MZT1;Dbxref=GeneID:102178637;Name=MZT1;gbkey=Gene;gene=MZT1;gene_biotype=protein_coding	14667
chr12	40200001	40250000	chr12	Gnomon	gene	39868313	40333750	.	+	.	ID=gene-DACH1;Dbxref=GeneID:102178371;Name=DACH1;gbkey=Gene;gene=DACH1;gene_biotype=protein_coding	49999
chr12	52475001	52550000	chr12	Gnomon	gene	52473037	52579821	.	-	.	ID=gene-SPATA13;Dbxref=GeneID:102168739;Name=SPATA13;gbkey=Gene;gene=SPATA13;gene_biotype=protein_coding	74999
chr1	2600001	2650000	chr1	Gnomon	gene	2425188	2887657	.	+	.	ID=gene-TIAM1;Dbxref=GeneID:102170463;Name=TIAM1;gbkey=Gene;gene=TIAM1;gene_biotype=protein_coding	49999
chr12	63250001	63300000	chr12	Gnomon	gene	63220511	63376328	.	+	.	ID=gene-FREM2;Dbxref=GeneID:102171617;Name=FREM2;gbkey=Gene;gene=FREM2;gene_biotype=protein_coding	49999
chr12	64800001	64850000	chr12	Gnomon	gene	64811884	64838640	.	-	.	ID=gene-MRPS31;Dbxref=GeneID:102169192;Name=MRPS31;gbkey=Gene;gene=MRPS31;gene_biotype=protein_coding	26757
chr12	65075001	65125000	chr12	Gnomon	gene	65061543	65083324	.	+	.	ID=gene-CKAP2;Dbxref=GeneID:102184069;Name=CKAP2;gbkey=Gene;gene=CKAP2;gene_biotype=protein_coding	8323
chr12	65075001	65125000	chr12	Gnomon	gene	65089724	65112384	.	+	.	ID=gene-NEK3;Dbxref=GeneID:102191249;Name=NEK3;gbkey=Gene;gene=NEK3;gene_biotype=protein_coding	22661
chr12	65450001	65500000	chr12	Gnomon	gene	65416264	65594403	.	-	.	ID=gene-WDFY2;Dbxref=GeneID:102190426;Name=WDFY2;gbkey=Gene;gene=WDFY2;gene_biotype=protein_coding	49999
chr12	65975001	66025000	chr12	Gnomon	gene	65891450	66012554	.	-	.	ID=gene-FAM124A;Dbxref=GeneID:102182703;Name=FAM124A;gbkey=Gene;gene=FAM124A;gene_biotype=protein_coding	37553
chr12	69875001	69925000	chr12	Gnomon	gene	69850323	70071872	.	-	.	ID=gene-LRCH1;Dbxref=GeneID:102179680;Name=LRCH1;gbkey=Gene;gene=LRCH1;gene_biotype=protein_coding	49999
chr12	69950001	70000000	chr12	Gnomon	gene	69850323	70071872	.	-	.	ID=gene-LRCH1;Dbxref=GeneID:102179680;Name=LRCH1;gbkey=Gene;gene=LRCH1;gene_biotype=protein_coding	49999
chr12	71125001	71175000	chr12	Gnomon	gene	71138590	71273245	.	-	.	ID=gene-GTF2F2;Dbxref=GeneID:102179392;Name=GTF2F2;gbkey=Gene;gene=GTF2F2;gene_biotype=protein_coding	36411
chr12	7250001	7300000	chr12	Gnomon	gene	7228021	7258127	.	-	.	ID=gene-BIVM;Dbxref=GeneID:102180864;Name=BIVM;gbkey=Gene;gene=BIVM;gene_biotype=protein_coding	8126
chr12	7250001	7300000	chr12	Gnomon	gene	7258187	7271348	.	+	.	ID=gene-KDELC1;Dbxref=GeneID:102180606;Name=KDELC1;gbkey=Gene;gene=KDELC1;gene_biotype=protein_coding	13162
chr12	7250001	7300000	chr12	Gnomon	gene	7272736	7279450	.	+	.	ID=gene-TEX30;Dbxref=GeneID:102180326;Name=TEX30;gbkey=Gene;gene=TEX30;gene_biotype=protein_coding	6715
chr12	7250001	7300000	chr12	Gnomon	gene	7284574	7320194	.	+	.	ID=gene-CCDC168;Dbxref=GeneID:102169394;Name=CCDC168;gbkey=Gene;gene=CCDC168;gene_biotype=protein_coding	15427
chr12	73300001	73350000	chr12	Gnomon	gene	73312468	73397292	.	-	.	ID=gene-DNAJC15;Dbxref=GeneID:102177726;Name=DNAJC15;gbkey=Gene;gene=DNAJC15;gene_biotype=protein_coding	37533
chr12	74325001	74375000	chr12	Gnomon	gene	74178036	74381450	.	-	.	ID=gene-DGKH;Dbxref=GeneID:102174853;Name=DGKH;gbkey=Gene;gene=DGKH;gene_biotype=protein_coding	49999
chr12	74600001	74650000	chr12	Gnomon	gene	74478494	74854538	.	+	.	ID=gene-VWA8;Dbxref=GeneID:102176618;Name=VWA8;gbkey=Gene;gene=VWA8;gene_biotype=protein_coding	49999
chr12	81250001	81300000	chr12	Gnomon	gene	81267529	81380748	.	+	.	ID=gene-PCDH17;Dbxref=GeneID:102179930;Name=PCDH17;gbkey=Gene;gene=PCDH17;gene_biotype=protein_coding	32472
chr12	8300001	8350000	chr12	Gnomon	gene	8167683	8399093	.	-	.	ID=gene-ITGBL1;Dbxref=GeneID:102179491;Name=ITGBL1;gbkey=Gene;gene=ITGBL1;gene_biotype=protein_coding	49999
chr12	84825001	84875000	chr12	Gnomon	gene	84756405	84986274	.	+	.	ID=gene-TDRD3;Dbxref=GeneID:102190528;Name=TDRD3;gbkey=Gene;gene=TDRD3;gene_biotype=protein_coding	49999
chr12	8625001	8675000	chr12	Gnomon	gene	8418781	8721126	.	+	.	ID=gene-NALCN;Dbxref=GeneID:102168838;Name=NALCN;gbkey=Gene;gene=NALCN;gene_biotype=protein_coding	49999
chr12	8625001	8675000	chr12	tRNAscan-SE	gene	8670442	8670513	.	+	.	ID=gene-TRNAC-GCA-163;Dbxref=GeneID:108637333;Name=TRNAC-GCA;gbkey=Gene;gene=TRNAC-GCA;gene_biotype=tRNA	72
chr12	9325001	9375000	chr12	Gnomon	gene	9127886	9506572	.	-	.	ID=gene-PCCA;Dbxref=GeneID:102191627;Name=PCCA;gbkey=Gene;gene=PCCA;gene_biotype=protein_coding	49999
chr13	10100001	10150000	chr13	Gnomon	gene	9888985	10190291	.	-	.	ID=gene-KIF16B;Dbxref=GeneID:102170332;Name=KIF16B;gbkey=Gene;gene=KIF16B;gene_biotype=protein_coding	49999
chr13	10150001	10200000	chr13	Gnomon	gene	9888985	10190291	.	-	.	ID=gene-KIF16B;Dbxref=GeneID:102170332;Name=KIF16B;gbkey=Gene;gene=KIF16B;gene_biotype=protein_coding	40290
chr13	11200001	11250000	chr13	Gnomon	gene	11199836	11293360	.	-	.	ID=gene-PRKCQ;Dbxref=GeneID:102170884;Name=PRKCQ;gbkey=Gene;gene=PRKCQ;gene_biotype=protein_coding	49999
chr13	12025001	12075000	chr13	Gnomon	gene	12028658	12114491	.	-	.	ID=gene-ITIH5;Dbxref=GeneID:102171348;Name=ITIH5;gbkey=Gene;gene=ITIH5;gene_biotype=protein_coding	46343
chr13	15550001	15625000	chr13	Gnomon	gene	15587282	15785634	.	-	.	ID=gene-USP6NL;Dbxref=GeneID:102173399;Name=USP6NL;gbkey=Gene;gene=USP6NL;gene_biotype=protein_coding	37719
chr13	15775001	15825000	chr13	Gnomon	gene	15820331	15854189	.	+	.	ID=gene-ECHDC3;Dbxref=GeneID:102172820;Name=ECHDC3;gbkey=Gene;gene=ECHDC3;gene_biotype=protein_coding	4670
chr13	15825001	15875000	chr13	Gnomon	gene	15820331	15854189	.	+	.	ID=gene-ECHDC3;Dbxref=GeneID:102172820;Name=ECHDC3;gbkey=Gene;gene=ECHDC3;gene_biotype=protein_coding	29188
chr13	15825001	15875000	chr13	Gnomon	gene	15869716	15875667	.	-	.	ID=gene-LOC106502748;Dbxref=GeneID:106502748;Name=LOC106502748;gbkey=Gene;gene=LOC106502748;gene_biotype=lncRNA	5285
chr13	15950001	16000000	chr13	Gnomon	gene	15959080	16053581	.	-	.	ID=gene-UPF2;Dbxref=GeneID:102173398;Name=UPF2;gbkey=Gene;gene=UPF2;gene_biotype=protein_coding	40921
chr13	16025001	16075000	chr13	Gnomon	gene	15959080	16053581	.	-	.	ID=gene-UPF2;Dbxref=GeneID:102173398;Name=UPF2;gbkey=Gene;gene=UPF2;gene_biotype=protein_coding	28580
chr13	17300001	17350000	chr13	Gnomon	gene	17274925	17303119	.	+	.	ID=gene-LOC102181052;Dbxref=GeneID:102181052;Name=LOC102181052;gbkey=Gene;gene=LOC102181052;gene_biotype=protein_coding	3118
chr13	17300001	17350000	chr13	Gnomon	gene	17303381	17383721	.	-	.	ID=gene-APBB1IP;Dbxref=GeneID:102174487;Name=APBB1IP;gbkey=Gene;gene=APBB1IP;gene_biotype=protein_coding	46620
chr1	3175001	3250000	chr1	Gnomon	gene	3193104	3193810	.	+	.	ID=gene-LOC100861181;Dbxref=GeneID:100861181;Name=LOC100861181;gbkey=Gene;gene=LOC100861181;gene_biotype=protein_coding	707
chr1	3175001	3250000	chr1	Gnomon	gene	3215311	3215883	.	+	.	ID=gene-KAP8;Dbxref=GeneID:100861182;Name=KAP8;gbkey=Gene;gene=KAP8;gene_biotype=protein_coding	573
chr13	17650001	17700000	chr13	Gnomon	gene	17636372	17709925	.	+	.	ID=gene-CUL2;Dbxref=GeneID:102184164;Name=CUL2;gbkey=Gene;gene=CUL2;gene_biotype=protein_coding	49999
chr13	19400001	19450000	chr13	Gnomon	gene	19402962	19411256	.	-	.	ID=gene-LOC102178346;Dbxref=GeneID:102178346;Name=LOC102178346;gbkey=Gene;gene=LOC102178346;gene_biotype=misc_RNA	8295
chr13	19450001	19500000	chr13	Gnomon	gene	19479820	19498191	.	-	.	ID=gene-LOC108637363;Dbxref=GeneID:108637363;Name=LOC108637363;gbkey=Gene;gene=LOC108637363;gene_biotype=lncRNA	18372
chr13	19575001	19625000	chr13	Gnomon	gene	19538980	19624431	.	-	.	ID=gene-CCDC7;Dbxref=GeneID:102175310;Name=CCDC7;gbkey=Gene;gene=CCDC7;gene_biotype=protein_coding	49430
chr13	20100001	20150000	chr13	tRNAscan-SE	gene	20100809	20100880	.	-	.	ID=gene-TRNAC-ACA-63;Dbxref=GeneID:108637447;Name=TRNAC-ACA;gbkey=Gene;gene=TRNAC-ACA;gene_biotype=tRNA	72
chr13	2025001	2075000	chr13	Gnomon	gene	1708096	2179763	.	+	.	ID=gene-PLCB4;Dbxref=GeneID:102180505;Name=PLCB4;gbkey=Gene;gene=PLCB4;gene_biotype=protein_coding	49999
chr13	2125001	2175000	chr13	Gnomon	gene	1708096	2179763	.	+	.	ID=gene-PLCB4;Dbxref=GeneID:102180505;Name=PLCB4;gbkey=Gene;gene=PLCB4;gene_biotype=protein_coding	49999
chr13	21500001	21575000	chr13	Gnomon	gene	21482359	21866197	.	-	.	ID=gene-NEBL;Dbxref=GeneID:106501793;Name=NEBL;gbkey=Gene;gene=NEBL;gene_biotype=protein_coding	74999
chr13	21625001	21675000	chr13	Gnomon	gene	21482359	21866197	.	-	.	ID=gene-NEBL;Dbxref=GeneID:106501793;Name=NEBL;gbkey=Gene;gene=NEBL;gene_biotype=protein_coding	49999
chr13	22425001	22475000	chr13	Gnomon	gene	22369806	22557777	.	-	.	ID=gene-DNAJC1;Dbxref=GeneID:102176139;Name=DNAJC1;gbkey=Gene;gene=DNAJC1;gene_biotype=protein_coding	49999
chr13	22725001	22775000	chr13	tRNAscan-SE	gene	22754843	22754916	.	-	.	ID=gene-TRNAN-GUU-19;Dbxref=GeneID:108637448;Name=TRNAN-GUU;gbkey=Gene;gene=TRNAN-GUU;gene_biotype=tRNA	74
chr13	23375001	23425000	chr13	Gnomon	gene	23355761	23441791	.	+	.	ID=gene-ARMC3;Dbxref=GeneID:102169682;Name=ARMC3;gbkey=Gene;gene=ARMC3;gene_biotype=protein_coding	49999
chr13	2350001	2400000	chr13	Gnomon	gene	2248987	2364119	.	-	.	ID=gene-PAK5;Dbxref=GeneID:102181217;Name=PAK5;gbkey=Gene;gene=PAK5;gene_biotype=protein_coding	14118
chr13	23575001	23625000	chr13	Gnomon	gene	23585625	23587517	.	+	.	ID=gene-PTF1A;Dbxref=GeneID:102176975;Name=PTF1A;gbkey=Gene;gene=PTF1A;gene_biotype=protein_coding	1893
chr13	23675001	23725000	chr13	Gnomon	gene	23665614	23701440	.	-	.	ID=gene-C13H10orf67;Dbxref=GeneID:102177254;Name=C13H10orf67;gbkey=Gene;gene=C13H10orf67;gene_biotype=protein_coding	26439
chr13	25900001	25950000	chr13	Gnomon	gene	25866449	26025667	.	+	.	ID=gene-MYO3A;Dbxref=GeneID:102178372;Name=MYO3A;gbkey=Gene;gene=MYO3A;gene_biotype=protein_coding	49999
chr13	29500001	29550000	chr13	Gnomon	gene	29389711	29586203	.	-	.	ID=gene-ITGA8;Dbxref=GeneID:102181695;Name=ITGA8;gbkey=Gene;gene=ITGA8;gene_biotype=protein_coding	49999
chr13	30225001	30275000	chr13	Gnomon	gene	30267038	30344999	.	+	.	ID=gene-PTER;Dbxref=GeneID:102179681;Name=PTER;gbkey=Gene;gene=PTER;gene_biotype=protein_coding	7963
chr13	30275001	30325000	chr13	Gnomon	gene	30267038	30344999	.	+	.	ID=gene-PTER;Dbxref=GeneID:102179681;Name=PTER;gbkey=Gene;gene=PTER;gene_biotype=protein_coding	49999
chr13	31125001	31175000	chr13	Gnomon	gene	31103430	31240885	.	-	.	ID=gene-ST8SIA6;Dbxref=GeneID:102182804;Name=ST8SIA6;gbkey=Gene;gene=ST8SIA6;gene_biotype=protein_coding	49999
chr13	31375001	31425000	chr13	Gnomon	gene	31410064	31430040	.	-	.	ID=gene-HACD1;Dbxref=GeneID:102183078;Name=HACD1;gbkey=Gene;gene=HACD1;gene_biotype=protein_coding	14937
chr13	31675001	31725000	chr13	Gnomon	gene	31591582	31703968	.	+	.	ID=gene-MRC1;Dbxref=GeneID:102181218;Name=MRC1;gbkey=Gene;gene=MRC1;gene_biotype=protein_coding	28967
chr13	31725001	31775000	chr13	Gnomon	gene	31723695	31807671	.	+	.	ID=gene-SLC39A12;Dbxref=GeneID:102181511;Name=SLC39A12;gbkey=Gene;gene=SLC39A12;gene_biotype=protein_coding	49999
chr13	31925001	31975000	chr13	Gnomon	gene	31915665	32336714	.	+	.	ID=gene-CACNB2;Dbxref=GeneID:102182803;Name=CACNB2;gbkey=Gene;gene=CACNB2;gene_biotype=protein_coding	49999
chr13	32700001	32750000	chr13	Gnomon	gene	32665942	32713201	.	+	.	ID=gene-KIF5B;Dbxref=GeneID:102184256;Name=KIF5B;gbkey=Gene;gene=KIF5B;gene_biotype=protein_coding	13200
chr13	35600001	35650000	chr13	Gnomon	gene	35607620	35631590	.	-	.	ID=gene-LOC108637364;Dbxref=GeneID:108637364;Name=LOC108637364;gbkey=Gene;gene=LOC108637364;gene_biotype=lncRNA	23971
chr13	37650001	37700000	chr13	Gnomon	gene	37661191	37685908	.	-	.	ID=gene-SNX5;Dbxref=GeneID:102188606;Name=SNX5;gbkey=Gene;gene=SNX5;gene_biotype=protein_coding	24718
chr13	37650001	37700000	chr13	Gnomon	gene	37685887	37696471	.	+	.	ID=gene-MGME1;Dbxref=GeneID:102188873;Name=MGME1;gbkey=Gene;gene=MGME1;gene_biotype=protein_coding	10585
chr13	37750001	37800000	chr13	Gnomon	gene	37777082	37780867	.	+	.	ID=gene-PET117;Dbxref=GeneID:108637387;Name=PET117;gbkey=Gene;gene=PET117;gene_biotype=protein_coding	3786
chr13	37750001	37800000	chr13	Gnomon	gene	37781040	37807840	.	+	.	ID=gene-KAT14;Dbxref=GeneID:102189321;Name=KAT14;gbkey=Gene;gene=KAT14;gene_biotype=protein_coding	18961
chr13	38375001	38425000	chr13	Gnomon	gene	38279382	38704266	.	+	.	ID=gene-SLC24A3;Dbxref=GeneID:102169025;Name=SLC24A3;gbkey=Gene;gene=SLC24A3;gene_biotype=protein_coding	49999
chr13	38600001	38650000	chr13	Gnomon	gene	38279382	38704266	.	+	.	ID=gene-SLC24A3;Dbxref=GeneID:102169025;Name=SLC24A3;gbkey=Gene;gene=SLC24A3;gene_biotype=protein_coding	49999
chr1	33875001	33925000	chr1	Gnomon	gene	33882149	33934641	.	-	.	ID=gene-VGLL3;Dbxref=GeneID:102169626;Name=VGLL3;gbkey=Gene;gene=VGLL3;gene_biotype=protein_coding	42852
chr13	42075001	42125000	chr13	Gnomon	gene	42046176	42083476	.	+	.	ID=gene-LOC108637352;Dbxref=GeneID:108637352;Name=LOC108637352;gbkey=Gene;gene=LOC108637352;gene_biotype=protein_coding	8475
chr13	42075001	42125000	chr13	Gnomon	gene	42083119	42100859	.	+	.	ID=gene-ENTPD6;Dbxref=GeneID:102174488;Name=ENTPD6;gbkey=Gene;gene=ENTPD6;gene_biotype=protein_coding	17741
chr13	42075001	42125000	chr13	Gnomon	gene	42116120	42150997	.	+	.	ID=gene-PYGB;Dbxref=GeneID:102185666;Name=PYGB;gbkey=Gene;gene=PYGB;gene_biotype=protein_coding	8881
chr13	42150001	42200000	chr13	Gnomon	gene	42153061	42206004	.	-	.	ID=gene-ABHD12;Dbxref=GeneID:102185932;Name=ABHD12;gbkey=Gene;gene=ABHD12;gene_biotype=protein_coding	46940
chr13	42650001	42700000	chr13	Gnomon	gene	42652180	42665382	.	+	.	ID=gene-LOC102176622;Dbxref=GeneID:102176622;Name=LOC102176622;gbkey=Gene;gene=LOC102176622;gene_biotype=protein_coding	13203
chr13	42650001	42700000	chr13	Gnomon	gene	42673562	42687254	.	+	.	ID=gene-LOC102176897;Dbxref=GeneID:102176897;Name=LOC102176897;gbkey=Gene;gene=LOC102176897;gene_biotype=protein_coding	13693
chr13	42650001	42700000	chr13	Gnomon	gene	42692700	42706523	.	+	.	ID=gene-LOC102177638;Dbxref=GeneID:102177638;Name=LOC102177638;gbkey=Gene;gene=LOC102177638;gene_biotype=protein_coding	7301
chr13	42725001	42800000	chr13	Gnomon	gene	42718874	42734315	.	+	.	ID=gene-LOC102190498;Dbxref=GeneID:102190498;Name=LOC102190498;gbkey=Gene;gene=LOC102190498;gene_biotype=protein_coding	9314
chr13	42725001	42800000	chr13	Gnomon	gene	42787418	42802802	.	+	.	ID=gene-LOC102188841;Dbxref=GeneID:102188841;Name=LOC102188841;gbkey=Gene;gene=LOC102188841;gene_biotype=protein_coding	12583
chr13	43050001	43100000	chr13	Gnomon	gene	43045339	43080131	.	+	.	ID=gene-LOC102186942;Dbxref=GeneID:102186942;Name=LOC102186942;gbkey=Gene;gene=LOC102186942;gene_biotype=protein_coding	30130
chr13	43100001	43175000	chr13	Gnomon	gene	43102172	43126962	.	+	.	ID=gene-LOC102189495;Dbxref=GeneID:102189495;Name=LOC102189495;gbkey=Gene;gene=LOC102189495;gene_biotype=protein_coding	24791
chr13	43100001	43175000	chr13	Gnomon	gene	43127063	43141178	.	-	.	ID=gene-LOC108637393;Dbxref=GeneID:108637393;Name=LOC108637393;gbkey=Gene;gene=LOC108637393;gene_biotype=lncRNA	14116
chr13	43100001	43175000	chr13	Gnomon	gene	43146090	43176740	.	-	.	ID=gene-LOC102187782;Dbxref=GeneID:102187782;Name=LOC102187782;gbkey=Gene;gene=LOC102187782;gene_biotype=protein_coding	28911
chr13	43175001	43225000	chr13	Gnomon	gene	43192447	43210006	.	+	.	ID=gene-LOC102187504;Dbxref=GeneID:102187504;Name=LOC102187504;gbkey=Gene;gene=LOC102187504;gene_biotype=protein_coding	17560
chr13	43175001	43225000	chr13	tRNAscan-SE	gene	43186016	43186087	.	+	.	ID=gene-TRNAW-CCA-71;Dbxref=GeneID:108637434;Name=TRNAW-CCA;gbkey=Gene;gene=TRNAW-CCA;gene_biotype=tRNA	72
chr13	44450001	44500000	chr13	Gnomon	gene	44494047	44520033	.	+	.	ID=gene-PITRM1;Dbxref=GeneID:102190332;Name=PITRM1;gbkey=Gene;gene=PITRM1;gene_biotype=protein_coding	5954
chr13	44525001	44575000	chr13	Gnomon	gene	44519987	44572772	.	-	.	ID=gene-PFKP;Dbxref=GeneID:102190144;Name=PFKP;gbkey=Gene;gene=PFKP;gene_biotype=protein_coding	47771
chr13	44525001	44575000	chr13	Gnomon	gene	44570019	44574488	.	+	.	ID=gene-LOC108637394;Dbxref=GeneID:108637394;Name=LOC108637394;gbkey=Gene;gene=LOC108637394;gene_biotype=lncRNA	4470
chr13	45700001	45750000	chr13	Gnomon	gene	45700674	45735994	.	-	.	ID=gene-WDR37;Dbxref=GeneID:102190705;Name=WDR37;gbkey=Gene;gene=WDR37;gene_biotype=protein_coding	35321
chr13	45700001	45750000	chr13	Gnomon	gene	45737808	45742197	.	+	.	ID=gene-LOC102191533;Dbxref=GeneID:102191533;Name=LOC102191533;gbkey=Gene;gene=LOC102191533;gene_biotype=protein_coding	4390
chr13	45700001	45750000	chr13	Gnomon	gene	45745128	45758767	.	-	.	ID=gene-GTPBP4;Dbxref=GeneID:102191810;Name=GTPBP4;gbkey=Gene;gene=GTPBP4;gene_biotype=protein_coding	4873
chr13	45750001	45850000	chr13	Gnomon	gene	45745128	45758767	.	-	.	ID=gene-GTPBP4;Dbxref=GeneID:102191810;Name=GTPBP4;gbkey=Gene;gene=GTPBP4;gene_biotype=protein_coding	8766
chr13	45750001	45850000	chr13	Gnomon	gene	45800636	45885475	.	+	.	ID=gene-LARP4B;Dbxref=GeneID:102168741;Name=LARP4B;gbkey=Gene;gene=LARP4B;gene_biotype=protein_coding	49365
chr13	45875001	45925000	chr13	Gnomon	gene	45800636	45885475	.	+	.	ID=gene-LARP4B;Dbxref=GeneID:102168741;Name=LARP4B;gbkey=Gene;gene=LARP4B;gene_biotype=protein_coding	10474
chr13	45925001	45975000	chr13	Gnomon	gene	45929505	46236077	.	+	.	ID=gene-DIP2C;Dbxref=GeneID:102169195;Name=DIP2C;gbkey=Gene;gene=DIP2C;gene_biotype=protein_coding	45496
chr13	46050001	46100000	chr13	Gnomon	gene	45929505	46236077	.	+	.	ID=gene-DIP2C;Dbxref=GeneID:102169195;Name=DIP2C;gbkey=Gene;gene=DIP2C;gene_biotype=protein_coding	49999
chr13	46950001	47000000	chr13	Gnomon	gene	46991225	47003919	.	-	.	ID=gene-PROKR2;Dbxref=GeneID:102172554;Name=PROKR2;gbkey=Gene;gene=PROKR2;gene_biotype=protein_coding	8776
chr13	47775001	47825000	chr13	Gnomon	gene	47778574	47837681	.	-	.	ID=gene-FERMT1;Dbxref=GeneID:102168921;Name=FERMT1;gbkey=Gene;gene=FERMT1;gene_biotype=protein_coding	46427
chr13	50725001	50775000	chr13	Gnomon	gene	50734433	50738294	.	-	.	ID=gene-AP5S1;Dbxref=GeneID:102178742;Name=AP5S1;gbkey=Gene;gene=AP5S1;gene_biotype=protein_coding	3862
chr13	50725001	50775000	chr13	Gnomon	gene	50751016	50761010	.	-	.	ID=gene-CDC25B;Dbxref=GeneID:102179213;Name=CDC25B;gbkey=Gene;gene=CDC25B;gene_biotype=protein_coding	9995
chr13	50725001	50775000	chr13	Gnomon	gene	50772192	50775019	.	+	.	ID=gene-CENPB;Dbxref=GeneID:102170061;Name=CENPB;gbkey=Gene;gene=CENPB;gene_biotype=protein_coding	2809
chr13	51650001	51700000	chr13	Gnomon	gene	51659722	51686297	.	-	.	ID=gene-VPS16;Dbxref=GeneID:102185754;Name=VPS16;gbkey=Gene;gene=VPS16;gene_biotype=protein_coding	26576
chr13	51650001	51700000	chr13	Gnomon	gene	51686402	51691569	.	+	.	ID=gene-PCED1A;Dbxref=GeneID:102184917;Name=PCED1A;gbkey=Gene;gene=PCED1A;gene_biotype=protein_coding	5168
chr13	52375001	52425000	chr13	Gnomon	gene	52366533	52407231	.	+	.	ID=gene-LOC108637399;Dbxref=GeneID:108637399;Name=LOC108637399;gbkey=Gene;gene=LOC108637399;gene_biotype=lncRNA	32230
chr13	52650001	52700000	chr13	Gnomon	gene	52683074	52689127	.	+	.	ID=gene-LOC106501768;Dbxref=GeneID:106501768;Name=LOC106501768;gbkey=Gene;gene=LOC106501768;gene_biotype=protein_coding	6054
chr13	52650001	52700000	chr13	Gnomon	gene	52695802	52697889	.	+	.	ID=gene-LOC102174758;Dbxref=GeneID:102174758;Name=LOC102174758;gbkey=Gene;gene=LOC102174758;gene_biotype=misc_RNA	2088
chr13	53250001	53300000	chr13	Gnomon	gene	53228440	53257795	.	-	.	ID=gene-DNAJC5;Dbxref=GeneID:102178373;Name=DNAJC5;gbkey=Gene;gene=DNAJC5;gene_biotype=protein_coding	7794
chr13	53250001	53300000	chr13	Gnomon	gene	53261672	53277835	.	-	.	ID=gene-TPD52L2;Dbxref=GeneID:102178639;Name=TPD52L2;gbkey=Gene;gene=TPD52L2;gene_biotype=protein_coding	16164
chr13	53250001	53300000	chr13	Gnomon	gene	53279463	53281144	.	-	.	ID=gene-ABHD16B;Dbxref=GeneID:102168743;Name=ABHD16B;gbkey=Gene;gene=ABHD16B;gene_biotype=protein_coding	1682
chr13	53300001	53350000	chr13	Gnomon	gene	53300718	53352160	.	+	.	ID=gene-ZBTB46;Dbxref=GeneID:102169027;Name=ZBTB46;gbkey=Gene;gene=ZBTB46;gene_biotype=protein_coding	49283
chr13	53425001	53500000	chr13	Gnomon	gene	53417414	53436555	.	+	.	ID=gene-GMEB2;Dbxref=GeneID:102169885;Name=GMEB2;gbkey=Gene;gene=GMEB2;gene_biotype=protein_coding	11554
chr13	53425001	53500000	chr13	Gnomon	gene	53439490	53440850	.	-	.	ID=gene-FNDC11;Dbxref=GeneID:102182238;Name=FNDC11;gbkey=Gene;gene=FNDC11;gene_biotype=protein_coding	1361
chr13	53425001	53500000	chr13	Gnomon	gene	53443100	53451287	.	+	.	ID=gene-SRMS;Dbxref=GeneID:102170159;Name=SRMS;gbkey=Gene;gene=SRMS;gene_biotype=protein_coding	8188
chr13	53425001	53500000	chr13	Gnomon	gene	53451694	53459922	.	+	.	ID=gene-PTK6;Dbxref=GeneID:102182806;Name=PTK6;gbkey=Gene;gene=PTK6;gene_biotype=protein_coding	8229
chr13	53425001	53500000	chr13	Gnomon	gene	53459839	53461498	.	-	.	ID=gene-PPDPF;Dbxref=GeneID:102182516;Name=PPDPF;gbkey=Gene;gene=PPDPF;gene_biotype=protein_coding	1660
chr13	53425001	53500000	chr13	Gnomon	gene	53475687	53483660	.	+	.	ID=gene-EEF1A2;Dbxref=GeneID:102170440;Name=EEF1A2;gbkey=Gene;gene=EEF1A2;gene_biotype=protein_coding	7974
chr13	53500001	53550000	chr13	Gnomon	gene	53495221	53543630	.	+	.	ID=gene-KCNQ2;Dbxref=GeneID:102170710;Name=KCNQ2;gbkey=Gene;gene=KCNQ2;gene_biotype=protein_coding	43629
chr1	35350001	35400000	chr1	tRNAscan-SE	gene	35376984	35377055	.	+	.	ID=gene-TRNAC-GCA-4;Dbxref=GeneID:108636928;Name=TRNAC-GCA;gbkey=Gene;gene=TRNAC-GCA;gene_biotype=tRNA	72
chr13	53600001	53650000	chr13	Gnomon	gene	53584011	53605480	.	-	.	ID=gene-COL20A1;Dbxref=GeneID:102171260;Name=COL20A1;gbkey=Gene;gene=COL20A1;gene_biotype=protein_coding	5479
chr13	53600001	53650000	chr13	Gnomon	gene	53610040	53620204	.	-	.	ID=gene-ARFGAP1;Dbxref=GeneID:102183080;Name=ARFGAP1;gbkey=Gene;gene=ARFGAP1;gene_biotype=protein_coding	10165
chr13	53600001	53650000	chr13	Gnomon	gene	53641388	53644674	.	-	.	ID=gene-BIRC7;Dbxref=GeneID:102169582;Name=BIRC7;gbkey=Gene;gene=BIRC7;gene_biotype=protein_coding	3287
chr13	54300001	54350000	chr13	Gnomon	gene	54273238	54309689	.	-	.	ID=gene-OSBPL2;Dbxref=GeneID:102172078;Name=OSBPL2;gbkey=Gene;gene=OSBPL2;gene_biotype=protein_coding	9688
chr13	54300001	54350000	chr13	Gnomon	gene	54325294	54330096	.	+	.	ID=gene-HRH3;Dbxref=GeneID:102172368;Name=HRH3;gbkey=Gene;gene=HRH3;gene_biotype=protein_coding	4803
chr13	54300001	54350000	chr13	Gnomon	gene	54338217	54345658	.	-	.	ID=gene-MTG2;Dbxref=GeneID:102186134;Name=MTG2;gbkey=Gene;gene=MTG2;gene_biotype=protein_coding	7442
chr13	54300001	54350000	chr13	Gnomon	gene	54346350	54374239	.	-	.	ID=gene-SS18L1;Dbxref=GeneID:102186411;Name=SS18L1;gbkey=Gene;gene=SS18L1;gene_biotype=protein_coding	3651
chr13	54900001	54950000	chr13	Gnomon	gene	54495442	54974847	.	-	.	ID=gene-CDH4;Dbxref=GeneID:102173482;Name=CDH4;gbkey=Gene;gene=CDH4;gene_biotype=protein_coding	49999
chr1	3550001	3600000	chr1	Gnomon	gene	3579916	3580576	.	-	.	ID=gene-LOC100861311;Dbxref=GeneID:100861311;Name=LOC100861311;gbkey=Gene;gene=LOC100861311;gene_biotype=protein_coding	661
chr13	56675001	56725000	chr13	Gnomon	gene	56677244	56682783	.	-	.	ID=gene-TUBB1;Dbxref=GeneID:102188330;Name=TUBB1;gbkey=Gene;gene=TUBB1;gene_biotype=protein_coding	5540
chr13	56675001	56725000	chr13	Gnomon	gene	56693304	56703008	.	+	.	ID=gene-CTSZ;Dbxref=GeneID:102175417;Name=CTSZ;gbkey=Gene;gene=CTSZ;gene_biotype=protein_coding	9705
chr13	56675001	56725000	chr13	Gnomon	gene	56703013	56713505	.	-	.	ID=gene-NELFCD;Dbxref=GeneID:102188607;Name=NELFCD;gbkey=Gene;gene=NELFCD;gene_biotype=protein_coding	10493
chr13	57025001	57075000	chr13	Gnomon	gene	57012073	57038346	.	-	.	ID=gene-STX16;Dbxref=GeneID:102189972;Name=STX16;gbkey=Gene;gene=STX16;gene_biotype=protein_coding	13345
chr13	57200001	57250000	chr13	Gnomon	gene	57172934	57222235	.	+	.	ID=gene-APCDD1L;Dbxref=GeneID:102175968;Name=APCDD1L;gbkey=Gene;gene=APCDD1L;gene_biotype=protein_coding	22234
chr13	57200001	57250000	chr13	Gnomon	gene	57237465	57284575	.	-	.	ID=gene-VAPB;Dbxref=GeneID:102176246;Name=VAPB;gbkey=Gene;gene=VAPB;gene_biotype=protein_coding	12536
chr13	58050001	58125000	chr13	Gnomon	gene	58050187	58065874	.	-	.	ID=gene-RBM38;Dbxref=GeneID:102177639;Name=RBM38;gbkey=Gene;gene=RBM38;gene_biotype=protein_coding	15688
chr13	58050001	58125000	chr13	Gnomon	gene	58079192	58097238	.	-	.	ID=gene-RAE1;Dbxref=GeneID:102169026;Name=RAE1;gbkey=Gene;gene=RAE1;gene_biotype=protein_coding	18047
chr13	58050001	58125000	chr13	Gnomon	gene	58104357	58119153	.	-	.	ID=gene-SPO11;Dbxref=GeneID:102169490;Name=SPO11;gbkey=Gene;gene=SPO11;gene_biotype=protein_coding	14797
chr13	58750001	58825000	chr13	Gnomon	gene	58735902	58783189	.	-	.	ID=gene-RTFDC1;Dbxref=GeneID:102170062;Name=RTFDC1;gbkey=Gene;gene=RTFDC1;gene_biotype=protein_coding	33188
chr13	58750001	58825000	chr13	Gnomon	gene	58749848	58761271	.	+	.	ID=gene-GCNT7;Dbxref=GeneID:102169771;Name=GCNT7;gbkey=Gene;gene=GCNT7;gene_biotype=protein_coding	11270
chr13	58750001	58825000	chr13	Gnomon	gene	58791766	58829365	.	-	.	ID=gene-CASS4;Dbxref=GeneID:102170531;Name=CASS4;gbkey=Gene;gene=CASS4;gene_biotype=protein_coding	33235
chr13	58850001	58900000	chr13	Gnomon	gene	58845806	58862526	.	+	.	ID=gene-AURKA;Dbxref=GeneID:102171259;Name=AURKA;gbkey=Gene;gene=AURKA;gene_biotype=protein_coding	12525
chr13	58850001	58900000	chr13	Gnomon	gene	58864336	58875132	.	-	.	ID=gene-FAM210B;Dbxref=GeneID:102178743;Name=FAM210B;gbkey=Gene;gene=FAM210B;gene_biotype=protein_coding	10797
chr13	58925001	58975000	chr13	Gnomon	gene	58935095	58936185	.	-	.	ID=gene-MC3R;Dbxref=GeneID:102171527;Name=MC3R;gbkey=Gene;gene=MC3R;gene_biotype=protein_coding	1091
chr13	58925001	58975000	chr13	Gnomon	gene	58963406	58973585	.	+	.	ID=gene-LOC102171800;Dbxref=GeneID:102171800;Name=LOC102171800;gbkey=Gene;gene=LOC102171800;gene_biotype=protein_coding	10180
chr1	35925001	35975000	chr1	Gnomon	gene	35895720	36304841	.	+	.	ID=gene-EPHA3;Dbxref=GeneID:102190819;Name=EPHA3;gbkey=Gene;gene=EPHA3;gene_biotype=protein_coding	49999
chr13	59425001	59475000	chr13	Gnomon	gene	59419545	59456637	.	+	.	ID=gene-RSPO4;Dbxref=GeneID:100860773;Name=RSPO4;gbkey=Gene;gene=RSPO4;gene_biotype=protein_coding	31636
chr13	59475001	59525000	chr13	Gnomon	gene	59493311	59543214	.	+	.	ID=gene-ANGPT4;Dbxref=GeneID:102180406;Name=ANGPT4;gbkey=Gene;gene=ANGPT4;gene_biotype=protein_coding	31690
chr13	60350001	60400000	chr13	Gnomon	gene	60346777	60359312	.	+	.	ID=gene-DEFB123;Dbxref=GeneID:102177731;Name=DEFB123;gbkey=Gene;gene=DEFB123;gene_biotype=protein_coding	9311
chr13	60350001	60400000	chr13	Gnomon	gene	60382234	60391332	.	+	.	ID=gene-REM1;Dbxref=GeneID:102177993;Name=REM1;gbkey=Gene;gene=REM1;gene_biotype=protein_coding	9099
chr13	60450001	60500000	chr13	Gnomon	gene	60417054	60456053	.	+	.	ID=gene-HM13;Dbxref=GeneID:102178287;Name=HM13;gbkey=Gene;gene=HM13;gene_biotype=protein_coding	6052
chr13	60450001	60500000	chr13	Gnomon	gene	60490422	60491573	.	+	.	ID=gene-ID1;Dbxref=GeneID:102182889;Name=ID1;gbkey=Gene;gene=ID1;gene_biotype=protein_coding	1152
chr13	60600001	60650000	chr13	Gnomon	gene	60596822	60651250	.	+	.	ID=gene-TPX2;Dbxref=GeneID:102181315;Name=TPX2;gbkey=Gene;gene=TPX2;gene_biotype=protein_coding	49999
chr13	60700001	60775000	chr13	Gnomon	gene	60693828	60715674	.	-	.	ID=gene-DUSP15;Dbxref=GeneID:102182888;Name=DUSP15;gbkey=Gene;gene=DUSP15;gene_biotype=protein_coding	15673
chr13	60700001	60775000	chr13	Gnomon	gene	60723624	60772074	.	+	.	ID=gene-TTLL9;Dbxref=GeneID:102183430;Name=TTLL9;gbkey=Gene;gene=TTLL9;gene_biotype=protein_coding	48451
chr13	60700001	60775000	chr13	Gnomon	gene	60773053	60780423	.	-	.	ID=gene-PDRG1;Dbxref=GeneID:102183703;Name=PDRG1;gbkey=Gene;gene=PDRG1;gene_biotype=protein_coding	1948
chr13	60800001	60850000	chr13	Gnomon	gene	60796444	60822026	.	+	.	ID=gene-XKR7;Dbxref=GeneID:102183704;Name=XKR7;gbkey=Gene;gene=XKR7;gene_biotype=protein_coding	22025
chr13	60800001	60850000	chr13	Gnomon	gene	60834690	60852363	.	+	.	ID=gene-CCM2L;Dbxref=GeneID:102183978;Name=CCM2L;gbkey=Gene;gene=CCM2L;gene_biotype=protein_coding	15311
chr13	62075001	62125000	chr13	Gnomon	gene	62102819	62104033	.	+	.	ID=gene-LOC108637412;Dbxref=GeneID:108637412;Name=LOC108637412;gbkey=Gene;gene=LOC108637412;gene_biotype=lncRNA	1215
chr13	62500001	62550000	chr13	Gnomon	gene	62475263	62505018	.	-	.	ID=gene-SNTA1;Dbxref=GeneID:102172170;Name=SNTA1;gbkey=Gene;gene=SNTA1;gene_biotype=protein_coding	5017
chr13	62775001	62850000	chr13	Gnomon	gene	62761999	62803765	.	+	.	ID=gene-ZNF341;Dbxref=GeneID:102173316;Name=ZNF341;gbkey=Gene;gene=ZNF341;gene_biotype=protein_coding	28764
chr13	62775001	62850000	chr13	Gnomon	gene	62814614	62861236	.	+	.	ID=gene-CHMP4B;Dbxref=GeneID:102173581;Name=CHMP4B;gbkey=Gene;gene=CHMP4B;gene_biotype=protein_coding	35387
chr13	62850001	62900000	chr13	Gnomon	gene	62814614	62861236	.	+	.	ID=gene-CHMP4B;Dbxref=GeneID:102173581;Name=CHMP4B;gbkey=Gene;gene=CHMP4B;gene_biotype=protein_coding	11235
chr13	64425001	64475000	chr13	Gnomon	gene	64415664	64454678	.	-	.	ID=gene-CPNE1;Dbxref=GeneID:102174316;Name=CPNE1;gbkey=Gene;gene=CPNE1;gene_biotype=protein_coding	29677
chr13	64425001	64475000	chr13	Gnomon	gene	64454815	64455925	.	+	.	ID=gene-LOC108637420;Dbxref=GeneID:108637420;Name=LOC108637420;gbkey=Gene;gene=LOC108637420;gene_biotype=lncRNA	1111
chr13	64425001	64475000	chr13	Gnomon	gene	64456532	64476071	.	-	.	ID=gene-NFS1;Dbxref=GeneID:102177176;Name=NFS1;gbkey=Gene;gene=NFS1;gene_biotype=protein_coding	18469
chr13	64650001	64700000	chr13	Gnomon	gene	64529078	64664371	.	+	.	ID=gene-PHF20;Dbxref=GeneID:102176705;Name=PHF20;gbkey=Gene;gene=PHF20;gene_biotype=protein_coding	14370
chr13	64650001	64700000	chr13	Gnomon	gene	64665608	64666531	.	-	.	ID=gene-SCAND1;Dbxref=GeneID:106502784;Name=SCAND1;gbkey=Gene;gene=SCAND1;gene_biotype=protein_coding	924
chr13	64650001	64700000	chr13	Gnomon	gene	64678529	64728582	.	+	.	ID=gene-CNBD2;Dbxref=GeneID:102177352;Name=CNBD2;gbkey=Gene;gene=CNBD2;gene_biotype=protein_coding	21472
chr13	65075001	65125000	chr13	Gnomon	gene	65060676	65201758	.	+	.	ID=gene-DLGAP4;Dbxref=GeneID:102177732;Name=DLGAP4;gbkey=Gene;gene=DLGAP4;gene_biotype=protein_coding	49999
chr13	65650001	65700000	chr13	Gnomon	gene	65669172	65710423	.	-	.	ID=gene-MROH8;Dbxref=GeneID:102179396;Name=MROH8;gbkey=Gene;gene=MROH8;gene_biotype=protein_coding	30829
chr13	66200001	66250000	chr13	Gnomon	gene	66178038	66339143	.	+	.	ID=gene-CTNNBL1;Dbxref=GeneID:102184537;Name=CTNNBL1;gbkey=Gene;gene=CTNNBL1;gene_biotype=protein_coding	49999
chr13	66500001	66550000	chr13	BestRefSeq%2CGnomon	gene	66475689	66531462	.	+	.	ID=gene-RPRD1B;Dbxref=GeneID:102185192;Name=RPRD1B;description=regulation of nuclear pre-mRNA domain containing 1B;gbkey=Gene;gene=RPRD1B;gene_biotype=protein_coding;gene_synonym=CREPT	31461
chr13	69425001	69475000	chr13	Gnomon	gene	69402826	69515922	.	-	.	ID=gene-ZHX3;Dbxref=GeneID:102189599;Name=ZHX3;gbkey=Gene;gene=ZHX3;gene_biotype=protein_coding	49999
chr13	72925001	72975000	chr13	Gnomon	gene	72897008	72993095	.	+	.	ID=gene-STK4;Dbxref=GeneID:102185193;Name=STK4;gbkey=Gene;gene=STK4;gene_biotype=protein_coding	49999
chr13	73750001	73800000	chr13	Gnomon	gene	73767510	73772633	.	+	.	ID=gene-LOC102177641;Dbxref=GeneID:102177641;Name=LOC102177641;gbkey=Gene;gene=LOC102177641;gene_biotype=protein_coding	5124
chr13	73975001	74025000	chr13	Gnomon	gene	73974675	73979273	.	+	.	ID=gene-WFDC13;Dbxref=GeneID:102190433;Name=WFDC13;gbkey=Gene;gene=WFDC13;gene_biotype=protein_coding	4272
chr13	74850001	74900000	chr13	Gnomon	gene	74885531	74889369	.	-	.	ID=gene-TP53RK;Dbxref=GeneID:102187355;Name=TP53RK;gbkey=Gene;gene=TP53RK;gene_biotype=protein_coding	3839
chr13	74850001	74900000	chr13	Gnomon	gene	74893178	74908473	.	+	.	ID=gene-SLC2A10;Dbxref=GeneID:102169886;Name=SLC2A10;gbkey=Gene;gene=SLC2A10;gene_biotype=protein_coding	6823
chr13	76825001	76900000	chr13	Gnomon	gene	76859103	76876455	.	+	.	ID=gene-DDX27;Dbxref=GeneID:102189325;Name=DDX27;gbkey=Gene;gene=DDX27;gene_biotype=protein_coding	17353
chr13	76825001	76900000	chr13	Gnomon	gene	76880480	76906800	.	-	.	ID=gene-ZNFX1;Dbxref=GeneID:102189600;Name=ZNFX1;gbkey=Gene;gene=ZNFX1;gene_biotype=protein_coding	19521
chr13	77575001	77650000	chr13	Gnomon	gene	77604565	77623509	.	+	.	ID=gene-LOC108637429;Dbxref=GeneID:108637429;Name=LOC108637429;gbkey=Gene;gene=LOC108637429;gene_biotype=lncRNA	18945
chr13	77575001	77650000	chr13	Gnomon	gene	77645887	77675268	.	-	.	ID=gene-UBE2V1;Dbxref=GeneID:102191352;Name=UBE2V1;gbkey=Gene;gene=UBE2V1;gene_biotype=protein_coding	4114
chr13	78350001	78400000	chr13	Gnomon	gene	78334948	78365797	.	-	.	ID=gene-ADNP;Dbxref=GeneID:102168468;Name=ADNP;gbkey=Gene;gene=ADNP;gene_biotype=protein_coding	15796
chr13	78350001	78400000	chr13	Gnomon	gene	78369420	78388197	.	-	.	ID=gene-DPM1;Dbxref=GeneID:102169113;Name=DPM1;gbkey=Gene;gene=DPM1;gene_biotype=protein_coding	18778
chr13	78350001	78400000	chr13	Gnomon	gene	78388382	78391213	.	+	.	ID=gene-MOCS3;Dbxref=GeneID:102174583;Name=MOCS3;gbkey=Gene;gene=MOCS3;gene_biotype=protein_coding	2832
chr13	80400001	80450000	chr13	Gnomon	gene	80110699	80604713	.	+	.	ID=gene-TSHZ2;Dbxref=GeneID:108637431;Name=TSHZ2;gbkey=Gene;gene=TSHZ2;gene_biotype=protein_coding	49999
chr13	80625001	80700000	chr13	Gnomon	gene	80659012	80681466	.	-	.	ID=gene-ZNF217;Dbxref=GeneID:108637361;Name=ZNF217;gbkey=Gene;gene=ZNF217;gene_biotype=protein_coding	22455
chr13	80775001	80825000	chr13	Gnomon	gene	80796673	80797861	.	+	.	ID=gene-LOC108637377;Dbxref=GeneID:108637377;Name=LOC108637377;gbkey=Gene;gene=LOC108637377;gene_biotype=lncRNA	1189
chr13	81050001	81100000	chr13	Gnomon	gene	80971242	81070262	.	-	.	ID=gene-BCAS1;Dbxref=GeneID:102177995;Name=BCAS1;gbkey=Gene;gene=BCAS1;gene_biotype=protein_coding	20261
chr13	81475001	81550000	chr13	Gnomon	gene	81463887	81611862	.	+	.	ID=gene-DOK5;Dbxref=GeneID:102179493;Name=DOK5;gbkey=Gene;gene=DOK5;gene_biotype=protein_coding	74999
chr13	82475001	82525000	chr13	tRNAscan-SE	gene	82516315	82516386	.	-	.	ID=gene-TRNAC-GCA-176;Dbxref=GeneID:108637468;Name=TRNAC-GCA;gbkey=Gene;gene=TRNAC-GCA;gene_biotype=tRNA	72
chr13	9925001	9975000	chr13	Gnomon	gene	9888985	10190291	.	-	.	ID=gene-KIF16B;Dbxref=GeneID:102170332;Name=KIF16B;gbkey=Gene;gene=KIF16B;gene_biotype=protein_coding	49999
chr1	4000001	4100000	chr1	Gnomon	gene	4033733	4035696	.	+	.	ID=gene-LOC102182538;Dbxref=GeneID:102182538;Name=LOC102182538;gbkey=Gene;gene=LOC102182538;gene_biotype=protein_coding	1964
chr14	15550001	15600000	chr14	Gnomon	gene	15571113	15574053	.	+	.	ID=gene-LOC102168924;Dbxref=GeneID:102168924;Name=LOC102168924;gbkey=Gene;gene=LOC102168924;gene_biotype=protein_coding	2941
chr14	15750001	15800000	chr14	Gnomon	gene	15787261	15788415	.	-	.	ID=gene-LOC108637515;Dbxref=GeneID:108637515;Name=LOC108637515;gbkey=Gene;gene=LOC108637515;gene_biotype=lncRNA	1155
chr14	15750001	15800000	chr14	Gnomon	gene	15788488	15854656	.	+	.	ID=gene-LAPTM4B;Dbxref=GeneID:102180951;Name=LAPTM4B;gbkey=Gene;gene=LAPTM4B;gene_biotype=protein_coding	11513
chr14	15875001	15950000	chr14	Gnomon	gene	15872116	16041603	.	+	.	ID=gene-MATN2;Dbxref=GeneID:102180513;Name=MATN2;gbkey=Gene;gene=MATN2;gene_biotype=protein_coding	74999
chr14	16275001	16325000	chr14	Gnomon	gene	16287903	16288953	.	-	.	ID=gene-LOC102179113;Dbxref=GeneID:102179113;Name=LOC102179113;gbkey=Gene;gene=LOC102179113;gene_biotype=protein_coding	1051
chr1	4175001	4225000	chr1	Gnomon	gene	4173877	4175387	.	+	.	ID=gene-CLDN17;Dbxref=GeneID:102183102;Name=CLDN17;gbkey=Gene;gene=CLDN17;gene_biotype=protein_coding	386
chr14	19675001	19725000	chr14	Gnomon	gene	19473128	19816651	.	-	.	ID=gene-NCALD;Dbxref=GeneID:102189774;Name=NCALD;gbkey=Gene;gene=NCALD;gene_biotype=protein_coding	49999
chr14	25125001	25175000	chr14	Gnomon	gene	24886975	25192742	.	-	.	ID=gene-ANGPT1;Dbxref=GeneID:102189773;Name=ANGPT1;gbkey=Gene;gene=ANGPT1;gene_biotype=protein_coding	49999
chr14	28000001	28050000	chr14	tRNAscan-SE	gene	28007820	28007892	.	-	.	ID=gene-TRNAS-GGA-77;Dbxref=GeneID:108637570;Name=TRNAS-GGA;gbkey=Gene;gene=TRNAS-GGA;gene_biotype=tRNA	73
chr14	35625001	35675000	chr14	Gnomon	gene	35605110	35920622	.	-	.	ID=gene-EXT1;Dbxref=GeneID:102182809;Name=EXT1;gbkey=Gene;gene=EXT1;gene_biotype=protein_coding	49999
chr14	35725001	35775000	chr14	Gnomon	gene	35605110	35920622	.	-	.	ID=gene-EXT1;Dbxref=GeneID:102182809;Name=EXT1;gbkey=Gene;gene=EXT1;gene_biotype=protein_coding	49999
chr14	35800001	35850000	chr14	Gnomon	gene	35605110	35920622	.	-	.	ID=gene-EXT1;Dbxref=GeneID:102182809;Name=EXT1;gbkey=Gene;gene=EXT1;gene_biotype=protein_coding	49999
chr14	36625001	36675000	chr14	Gnomon	gene	36448624	36771736	.	+	.	ID=gene-LOC106502867;Dbxref=GeneID:106502867;Name=LOC106502867;gbkey=Gene;gene=LOC106502867;gene_biotype=lncRNA	49999
chr1	43725001	43775000	chr1	Gnomon	gene	43701733	43869295	.	+	.	ID=gene-COL8A1;Dbxref=GeneID:102175894;Name=COL8A1;gbkey=Gene;gene=COL8A1;gene_biotype=protein_coding	49999
chr14	37500001	37575000	chr14	Gnomon	gene	37555681	37561958	.	-	.	ID=gene-FABP5;Dbxref=GeneID:102180059;Name=FABP5;gbkey=Gene;gene=FABP5;gene_biotype=protein_coding	6278
chr14	37500001	37575000	chr14	Gnomon	gene	37565973	37578551	.	+	.	ID=gene-LOC106502861;Dbxref=GeneID:106502861;Name=LOC106502861;gbkey=Gene;gene=LOC106502861;gene_biotype=lncRNA	9028
chr14	38025001	38075000	chr14	Gnomon	gene	37966963	38224513	.	+	.	ID=gene-ZNF704;Dbxref=GeneID:102179496;Name=ZNF704;gbkey=Gene;gene=ZNF704;gene_biotype=protein_coding	49999
chr14	38100001	38175000	chr14	Gnomon	gene	37966963	38224513	.	+	.	ID=gene-ZNF704;Dbxref=GeneID:102179496;Name=ZNF704;gbkey=Gene;gene=ZNF704;gene_biotype=protein_coding	74999
chr14	38750001	38800000	chr14	Gnomon	gene	38686598	38816778	.	+	.	ID=gene-TPD52;Dbxref=GeneID:102178838;Name=TPD52;gbkey=Gene;gene=TPD52;gene_biotype=protein_coding	49999
chr1	43950001	44025000	chr1	Gnomon	gene	43880611	44278437	.	+	.	ID=gene-CMSS1;Dbxref=GeneID:102169334;Name=CMSS1;gbkey=Gene;gene=CMSS1;gene_biotype=protein_coding	74999
chr1	43950001	44025000	chr1	Gnomon	gene	43908027	44200492	.	-	.	ID=gene-FILIP1L;Dbxref=GeneID:102176560;Name=FILIP1L;gbkey=Gene;gene=FILIP1L;gene_biotype=protein_coding	74999
chr14	42175001	42225000	chr14	Gnomon	gene	42038882	42249487	.	-	.	ID=gene-ZFHX4;Dbxref=GeneID:102180407;Name=ZFHX4;gbkey=Gene;gene=ZFHX4;gene_biotype=protein_coding	49999
chr14	43700001	43750000	chr14	Gnomon	gene	43734955	43786397	.	-	.	ID=gene-CRISPLD1;Dbxref=GeneID:102174950;Name=CRISPLD1;gbkey=Gene;gene=CRISPLD1;gene_biotype=protein_coding	15046
chr14	43925001	43975000	chr14	Gnomon	gene	43894712	43930816	.	-	.	ID=gene-PI15;Dbxref=GeneID:102174675;Name=PI15;gbkey=Gene;gene=PI15;gene_biotype=protein_coding	5815
chr14	45075001	45125000	chr14	Gnomon	gene	45041612	45355120	.	+	.	ID=gene-STAU2;Dbxref=GeneID:102181057;Name=STAU2;gbkey=Gene;gene=STAU2;gene_biotype=protein_coding	49999
chr14	45150001	45225000	chr14	Gnomon	gene	45041612	45355120	.	+	.	ID=gene-STAU2;Dbxref=GeneID:102181057;Name=STAU2;gbkey=Gene;gene=STAU2;gene_biotype=protein_coding	74999
chr14	45300001	45350000	chr14	Gnomon	gene	45041612	45355120	.	+	.	ID=gene-STAU2;Dbxref=GeneID:102181057;Name=STAU2;gbkey=Gene;gene=STAU2;gene_biotype=protein_coding	49999
chr14	46175001	46225000	chr14	Gnomon	gene	45768357	46228322	.	-	.	ID=gene-KCNB2;Dbxref=GeneID:102179495;Name=KCNB2;gbkey=Gene;gene=KCNB2;gene_biotype=protein_coding	49999
chr14	47100001	47150000	chr14	Gnomon	gene	46982749	47358817	.	+	.	ID=gene-EYA1;Dbxref=GeneID:102178462;Name=EYA1;gbkey=Gene;gene=EYA1;gene_biotype=protein_coding	49999
chr14	47275001	47325000	chr14	Gnomon	gene	46982749	47358817	.	+	.	ID=gene-EYA1;Dbxref=GeneID:102178462;Name=EYA1;gbkey=Gene;gene=EYA1;gene_biotype=protein_coding	49999
chr14	48225001	48275000	chr14	Gnomon	gene	48004368	48288305	.	+	.	ID=gene-NCOA2;Dbxref=GeneID:102176142;Name=NCOA2;gbkey=Gene;gene=NCOA2;gene_biotype=protein_coding	49999
chr14	49500001	49550000	chr14	Gnomon	gene	49386622	49724727	.	-	.	ID=gene-C14H8orf34;Dbxref=GeneID:102174760;Name=C14H8orf34;gbkey=Gene;gene=C14H8orf34;gene_biotype=protein_coding	49999
chr14	50650001	50750000	chr14	Gnomon	gene	50665953	50798010	.	+	.	ID=gene-ARFGEF1;Dbxref=GeneID:102174047;Name=ARFGEF1;gbkey=Gene;gene=ARFGEF1;gene_biotype=protein_coding	84048
chr14	52050001	52150000	chr14	Gnomon	gene	52012314	52073658	.	-	.	ID=gene-MTFR1;Dbxref=GeneID:102169031;Name=MTFR1;gbkey=Gene;gene=MTFR1;gene_biotype=protein_coding	23657
chr14	52050001	52150000	chr14	Gnomon	gene	52085220	52108599	.	+	.	ID=gene-ARMC1;Dbxref=GeneID:102168749;Name=ARMC1;gbkey=Gene;gene=ARMC1;gene_biotype=protein_coding	23380
chr14	56825001	56875000	chr14	Gnomon	gene	56824099	57133493	.	+	.	ID=gene-TOX;Dbxref=GeneID:102188688;Name=TOX;gbkey=Gene;gene=TOX;gene_biotype=protein_coding	49999
chr14	56825001	56875000	chr14	tRNAscan-SE	gene	56866503	56866574	.	+	.	ID=gene-TRNAC-GCA-181;Dbxref=GeneID:108637551;Name=TRNAC-GCA;gbkey=Gene;gene=TRNAC-GCA;gene_biotype=tRNA	72
chr14	56875001	56925000	chr14	Gnomon	gene	56824099	57133493	.	+	.	ID=gene-TOX;Dbxref=GeneID:102188688;Name=TOX;gbkey=Gene;gene=TOX;gene_biotype=protein_coding	49999
chr14	57875001	57925000	chr14	Gnomon	gene	57905745	57907179	.	-	.	ID=gene-LOC102187875;Dbxref=GeneID:102187875;Name=LOC102187875;gbkey=Gene;gene=LOC102187875;gene_biotype=protein_coding	1435
chr1	45800001	45850000	chr1	Gnomon	gene	45797446	45802706	.	-	.	ID=gene-RPL24;Dbxref=GeneID:102185310;Name=RPL24;gbkey=Gene;gene=RPL24;gene_biotype=protein_coding	2705
chr1	45800001	45850000	chr1	Gnomon	gene	45816195	45839833	.	+	.	ID=gene-CEP97;Dbxref=GeneID:102185605;Name=CEP97;gbkey=Gene;gene=CEP97;gene_biotype=protein_coding	23639
chr14	58575001	58625000	chr14	Gnomon	gene	58577954	58600450	.	+	.	ID=gene-LOC102186976;Dbxref=GeneID:102186976;Name=LOC102186976;gbkey=Gene;gene=LOC102186976;gene_biotype=protein_coding	22497
chr14	5875001	5925000	chr14	Gnomon	gene	5830910	5981784	.	+	.	ID=gene-WWP1;Dbxref=GeneID:102171442;Name=WWP1;gbkey=Gene;gene=WWP1;gene_biotype=protein_coding	49999
chr14	59675001	59725000	chr14	Gnomon	gene	59685146	59686269	.	-	.	ID=gene-LOC106502838;Dbxref=GeneID:106502838;Name=LOC106502838;gbkey=Gene;gene=LOC106502838;gene_biotype=lncRNA	1124
chr14	59675001	59725000	chr14	Gnomon	gene	59723829	59732982	.	-	.	ID=gene-RP1;Dbxref=GeneID:102182706;Name=RP1;gbkey=Gene;gene=RP1;gene_biotype=protein_coding	1172
chr14	60025001	60075000	chr14	Gnomon	gene	60034062	60040723	.	-	.	ID=gene-MRPL15;Dbxref=GeneID:102186497;Name=MRPL15;gbkey=Gene;gene=MRPL15;gene_biotype=protein_coding	6662
chr14	60025001	60075000	chr14	Gnomon	gene	60047541	60065277	.	+	.	ID=gene-LYPLA1;Dbxref=GeneID:102182422;Name=LYPLA1;gbkey=Gene;gene=LYPLA1;gene_biotype=protein_coding	17737
chr14	60025001	60075000	chr14	Gnomon	gene	60071781	60096981	.	+	.	ID=gene-TCEA1;Dbxref=GeneID:102186226;Name=TCEA1;gbkey=Gene;gene=TCEA1;gene_biotype=protein_coding	3220
chr14	60575001	60650000	chr14	Gnomon	gene	60601616	60614589	.	+	.	ID=gene-FAM150A;Dbxref=GeneID:102185934;Name=FAM150A;gbkey=Gene;gene=FAM150A;gene_biotype=protein_coding	12974
chr14	60875001	60925000	chr14	Gnomon	gene	60814276	60905059	.	+	.	ID=gene-ST18;Dbxref=GeneID:102185380;Name=ST18;gbkey=Gene;gene=ST18;gene_biotype=protein_coding	30058
chr14	61500001	61550000	chr14	Gnomon	gene	61347939	61600565	.	-	.	ID=gene-SNTG1;Dbxref=GeneID:102179298;Name=SNTG1;gbkey=Gene;gene=SNTG1;gene_biotype=protein_coding	49999
chr14	62025001	62100000	chr14	Gnomon	gene	62059524	62065318	.	-	.	ID=gene-C14H8orf22;Dbxref=GeneID:102179023;Name=C14H8orf22;gbkey=Gene;gene=C14H8orf22;gene_biotype=protein_coding	5795
chr14	62025001	62100000	chr14	Gnomon	gene	62099120	62102753	.	+	.	ID=gene-SNAI2;Dbxref=GeneID:102178744;Name=SNAI2;gbkey=Gene;gene=SNAI2;gene_biotype=protein_coding	881
chr14	62975001	63025000	chr14	Gnomon	gene	63021632	63023869	.	+	.	ID=gene-LOC102174584;Dbxref=GeneID:102174584;Name=LOC102174584;gbkey=Gene;gene=LOC102174584;gene_biotype=protein_coding	2238
chr14	65375001	65425000	chr14	Gnomon	gene	65331479	65394158	.	+	.	ID=gene-TBC1D31;Dbxref=GeneID:102169029;Name=TBC1D31;gbkey=Gene;gene=TBC1D31;gene_biotype=protein_coding	19157
chr14	65375001	65425000	chr14	Gnomon	gene	65414323	65434125	.	+	.	ID=gene-FAM83A;Dbxref=GeneID:102168747;Name=FAM83A;gbkey=Gene;gene=FAM83A;gene_biotype=protein_coding	10678
chr14	65375001	65425000	chr14	tRNAscan-SE	gene	65402564	65402636	.	-	.	ID=gene-TRNAM-CAU-9;Dbxref=GeneID:108637582;Name=TRNAM-CAU;gbkey=Gene;gene=TRNAM-CAU;gene_biotype=tRNA	73
chr14	66350001	66425000	chr14	Gnomon	gene	66408336	66414452	.	+	.	ID=gene-TRMT12;Dbxref=GeneID:102189221;Name=TRMT12;gbkey=Gene;gene=TRMT12;gene_biotype=protein_coding	6117
chr14	66350001	66425000	chr14	Gnomon	gene	66418655	66431975	.	+	.	ID=gene-RNF139;Dbxref=GeneID:102188955;Name=RNF139;gbkey=Gene;gene=RNF139;gene_biotype=protein_coding	6346
chr14	66425001	66475000	chr14	Gnomon	gene	66418655	66431975	.	+	.	ID=gene-RNF139;Dbxref=GeneID:102188955;Name=RNF139;gbkey=Gene;gene=RNF139;gene_biotype=protein_coding	6974
chr14	66425001	66475000	chr14	Gnomon	gene	66432355	66463189	.	-	.	ID=gene-TATDN1;Dbxref=GeneID:102188687;Name=TATDN1;gbkey=Gene;gene=TATDN1;gene_biotype=protein_coding	30835
chr14	66425001	66475000	chr14	Gnomon	gene	66463014	66470931	.	+	.	ID=gene-NDUFB9;Dbxref=GeneID:102188420;Name=NDUFB9;gbkey=Gene;gene=NDUFB9;gene_biotype=protein_coding	7918
chr14	6700001	6750000	chr14	Gnomon	gene	6412363	6818038	.	+	.	ID=gene-CNBD1;Dbxref=GeneID:102173401;Name=CNBD1;gbkey=Gene;gene=CNBD1;gene_biotype=protein_coding	49999
chr14	67175001	67225000	chr14	tRNAscan-SE	gene	67190207	67190278	.	+	.	ID=gene-TRNAC-ACA-65;Dbxref=GeneID:108637557;Name=TRNAC-ACA;gbkey=Gene;gene=TRNAC-ACA;gene_biotype=tRNA	72
chr14	67225001	67275000	chr14	Gnomon	gene	67239130	67239547	.	-	.	ID=gene-LOC108637499;Dbxref=GeneID:108637499;Name=LOC108637499;gbkey=Gene;gene=LOC108637499;gene_biotype=lncRNA	418
chr14	67225001	67275000	chr14	Gnomon	gene	67239855	67248231	.	+	.	ID=gene-TRIB1;Dbxref=GeneID:102172644;Name=TRIB1;gbkey=Gene;gene=TRIB1;gene_biotype=protein_coding	8377
chr14	67225001	67275000	chr14	tRNAscan-SE	gene	67234500	67234571	.	-	.	ID=gene-TRNAC-ACA-66;Dbxref=GeneID:108637583;Name=TRNAC-ACA;gbkey=Gene;gene=TRNAC-ACA;gene_biotype=tRNA	72
chr14	72125001	72175000	chr14	Gnomon	gene	71989860	72225212	.	-	.	ID=gene-ADCY8;Dbxref=GeneID:102184919;Name=ADCY8;gbkey=Gene;gene=ADCY8;gene_biotype=protein_coding	49999
chr14	72900001	72950000	chr14	Gnomon	gene	72906274	72931262	.	-	.	ID=gene-HHLA1;Dbxref=GeneID:102169030;Name=HHLA1;gbkey=Gene;gene=HHLA1;gene_biotype=protein_coding	24989
chr14	73475001	73525000	chr14	Gnomon	gene	73438674	73508502	.	+	.	ID=gene-PHF20L1;Dbxref=GeneID:102182612;Name=PHF20L1;gbkey=Gene;gene=PHF20L1;gene_biotype=protein_coding	33501
chr14	7450001	7500000	chr14	Gnomon	gene	7457318	7839869	.	-	.	ID=gene-MMP16;Dbxref=GeneID:102170337;Name=MMP16;gbkey=Gene;gene=MMP16;gene_biotype=protein_coding	42683
chr1	475001	525000	chr1	Gnomon	gene	473733	514362	.	+	.	ID=gene-TMEM50B;Dbxref=GeneID:102174509;Name=TMEM50B;gbkey=Gene;gene=TMEM50B;gene_biotype=protein_coding	39361
chr14	7775001	7825000	chr14	Gnomon	gene	7457318	7839869	.	-	.	ID=gene-MMP16;Dbxref=GeneID:102170337;Name=MMP16;gbkey=Gene;gene=MMP16;gene_biotype=protein_coding	49999
chr14	80850001	80900000	chr14	Gnomon	gene	80831729	80893919	.	-	.	ID=gene-ZC3H3;Dbxref=GeneID:102185759;Name=ZC3H3;gbkey=Gene;gene=ZC3H3;gene_biotype=protein_coding	43918
chr14	80850001	80900000	chr14	Gnomon	gene	80897742	80907124	.	+	.	ID=gene-GSDMD;Dbxref=GeneID:102185480;Name=GSDMD;gbkey=Gene;gene=GSDMD;gene_biotype=protein_coding	2259
chr14	80900001	80950000	chr14	BestRefSeq%2CGnomon	gene	80920572	80933270	.	-	.	ID=gene-EEF1D;Dbxref=GeneID:102173019;Name=EEF1D;description=elongation factor 1-delta;gbkey=Gene;gene=EEF1D;gene_biotype=protein_coding	12699
chr14	80900001	80950000	chr14	Gnomon	gene	80897742	80907124	.	+	.	ID=gene-GSDMD;Dbxref=GeneID:102185480;Name=GSDMD;gbkey=Gene;gene=GSDMD;gene_biotype=protein_coding	7123
chr14	80900001	80950000	chr14	Gnomon	gene	80909219	80916176	.	-	.	ID=gene-MROH6;Dbxref=GeneID:102185195;Name=MROH6;gbkey=Gene;gene=MROH6;gene_biotype=protein_coding	6958
chr14	80900001	80950000	chr14	Gnomon	gene	80916269	80919469	.	-	.	ID=gene-NAPRT;Dbxref=GeneID:102184920;Name=NAPRT;gbkey=Gene;gene=NAPRT;gene_biotype=protein_coding	3201
chr14	80900001	80950000	chr14	Gnomon	gene	80933450	80937849	.	+	.	ID=gene-TIGD5;Dbxref=GeneID:102184355;Name=TIGD5;gbkey=Gene;gene=TIGD5;gene_biotype=protein_coding	4400
chr14	80900001	80950000	chr14	Gnomon	gene	80938162	80945467	.	-	.	ID=gene-PYCRL;Dbxref=GeneID:102184075;Name=PYCRL;gbkey=Gene;gene=PYCRL;gene_biotype=protein_coding	7306
chr14	80900001	80950000	chr14	Gnomon	gene	80947879	80952810	.	-	.	ID=gene-TSTA3;Dbxref=GeneID:102172736;Name=TSTA3;gbkey=Gene;gene=TSTA3;gene_biotype=protein_coding	2122
chr14	81225001	81275000	chr14	BestRefSeq	gene	81250250	81250321	.	+	.	ID=gene-MIR1839;Dbxref=GeneID:104795748,miRBase:MI0030655;Name=MIR1839;description=microRNA 1839;gbkey=Gene;gene=MIR1839;gene_biotype=miRNA;gene_synonym=chi-mir-1839	72
chr14	81225001	81275000	chr14	Gnomon	gene	81226123	81229696	.	+	.	ID=gene-HGH1;Dbxref=GeneID:102179683;Name=HGH1;gbkey=Gene;gene=HGH1;gene_biotype=protein_coding	3574
chr14	81225001	81275000	chr14	Gnomon	gene	81229885	81240510	.	-	.	ID=gene-LOC102179397;Dbxref=GeneID:102179397;Name=LOC102179397;gbkey=Gene;gene=LOC102179397;gene_biotype=protein_coding	10626
chr14	81225001	81275000	chr14	Gnomon	gene	81239632	81291078	.	+	.	ID=gene-MROH1;Dbxref=GeneID:102179112;Name=MROH1;gbkey=Gene;gene=MROH1;gene_biotype=protein_coding	35369
chr14	8625001	8675000	chr14	Gnomon	gene	8656709	8693108	.	-	.	ID=gene-TMEM64;Dbxref=GeneID:102172825;Name=TMEM64;gbkey=Gene;gene=TMEM64;gene_biotype=protein_coding	18292
chr14	8675001	8725000	chr14	Gnomon	gene	8656709	8693108	.	-	.	ID=gene-TMEM64;Dbxref=GeneID:102172825;Name=TMEM64;gbkey=Gene;gene=TMEM64;gene_biotype=protein_coding	18107
chr14	8725001	8775000	chr14	Gnomon	gene	8732937	8764096	.	-	.	ID=gene-C14H8orf88;Dbxref=GeneID:102191255;Name=C14H8orf88;gbkey=Gene;gene=C14H8orf88;gene_biotype=protein_coding	31160
chr14	90475001	90525000	chr14	tRNAscan-SE	gene	90506406	90506477	.	-	.	ID=gene-TRNAW-CCA-80;Dbxref=GeneID:108637584;Name=TRNAW-CCA;gbkey=Gene;gene=TRNAW-CCA;gene_biotype=tRNA	72
chr14	91150001	91225000	chr14	Gnomon	gene	91135660	91288451	.	+	.	ID=gene-FAM135A;Dbxref=GeneID:102181221;Name=FAM135A;gbkey=Gene;gene=FAM135A;gene_biotype=protein_coding	74999
chr14	91350001	91400000	chr14	Gnomon	gene	91353236	91362563	.	+	.	ID=gene-LOC108637503;Dbxref=GeneID:108637503;Name=LOC108637503;gbkey=Gene;gene=LOC108637503;gene_biotype=lncRNA	9328
chr1	50001	100000	chr1	Gnomon	gene	72191	79644	.	+	.	ID=gene-ATP5O;Dbxref=GeneID:102170632;Name=ATP5O;gbkey=Gene;gene=ATP5O;gene_biotype=protein_coding	7454
chr1	50001	100000	chr1	tRNAscan-SE	gene	60028	60099	.	+	.	ID=gene-TRNAC-GCA;Dbxref=GeneID:108636924;Name=TRNAC-GCA;gbkey=Gene;gene=TRNAC-GCA;gene_biotype=tRNA	72
chr15	1100001	1150000	chr15	Gnomon	gene	1111315	1115494	.	+	.	ID=gene-LOC102177263;Dbxref=GeneID:102177263;Name=LOC102177263;gbkey=Gene;gene=LOC102177263;gene_biotype=protein_coding	4180
chr15	1100001	1150000	chr15	Gnomon	gene	1116234	1157770	.	-	.	ID=gene-DTX4;Dbxref=GeneID:102190715;Name=DTX4;gbkey=Gene;gene=DTX4;gene_biotype=protein_coding	33767
chr15	1100001	1150000	chr15	Gnomon	gene	1129273	1140535	.	+	.	ID=gene-LOC108637644;Dbxref=GeneID:108637644;Name=LOC108637644;gbkey=Gene;gene=LOC108637644;gene_biotype=lncRNA	11263
chr15	1250001	1300000	chr15	Gnomon	gene	1263732	1275442	.	+	.	ID=gene-GLYATL2;Dbxref=GeneID:102176349;Name=GLYATL2;gbkey=Gene;gene=GLYATL2;gene_biotype=protein_coding	11711
chr15	1250001	1300000	chr15	Gnomon	gene	1289091	1311961	.	+	.	ID=gene-LOC102175783;Dbxref=GeneID:102175783;Name=LOC102175783;gbkey=Gene;gene=LOC102175783;gene_biotype=protein_coding	10910
chr15	1250001	1300000	chr15	Gnomon	gene	1289317	1332677	.	+	.	ID=gene-LOC102176061;Dbxref=GeneID:102176061;Name=LOC102176061;gbkey=Gene;gene=LOC102176061;gene_biotype=protein_coding	10684
chr15	1400001	1450000	chr15	Gnomon	gene	1409581	1411281	.	-	.	ID=gene-LOC108637593;Dbxref=GeneID:108637593;Name=LOC108637593;gbkey=Gene;gene=LOC108637593;gene_biotype=protein_coding	1701
chr15	1400001	1450000	chr15	Gnomon	gene	1447797	1450493	.	-	.	ID=gene-CNTF;Dbxref=GeneID:102175228;Name=CNTF;gbkey=Gene;gene=CNTF;gene_biotype=protein_coding	2204
chr15	1400001	1450000	chr15	tRNAscan-SE	gene	1425915	1425987	.	-	.	ID=gene-TRNAF-GAA-11;Dbxref=GeneID:108637714;Name=TRNAF-GAA;gbkey=Gene;gene=TRNAF-GAA;gene_biotype=tRNA	73
chr15	1500001	1550000	chr15	Gnomon	gene	1492077	1529482	.	+	.	ID=gene-LPXN;Dbxref=GeneID:102189888;Name=LPXN;gbkey=Gene;gene=LPXN;gene_biotype=protein_coding	29481
chr15	1625001	1675000	chr15	Gnomon	gene	1650715	1651668	.	+	.	ID=gene-LOC102188787;Dbxref=GeneID:102188787;Name=LOC102188787;gbkey=Gene;gene=LOC102188787;gene_biotype=protein_coding	954
chr15	17500001	17550000	chr15	Gnomon	gene	17505560	17530896	.	+	.	ID=gene-APIP;Dbxref=GeneID:102182154;Name=APIP;gbkey=Gene;gene=APIP;gene_biotype=protein_coding	25337
chr15	18750001	18800000	chr15	Gnomon	gene	18622599	18931056	.	-	.	ID=gene-KIAA1549L;Dbxref=GeneID:102191444;Name=KIAA1549L;gbkey=Gene;gene=KIAA1549L;gene_biotype=protein_coding	49999
chr15	19325001	19375000	chr15	Gnomon	gene	19294269	19372461	.	-	.	ID=gene-QSER1;Dbxref=GeneID:102187970;Name=QSER1;gbkey=Gene;gene=QSER1;gene_biotype=protein_coding	47460
chr15	19400001	19450000	chr15	Gnomon	gene	19394945	19413738	.	-	.	ID=gene-PRRG4;Dbxref=GeneID:102187699;Name=PRRG4;gbkey=Gene;gene=PRRG4;gene_biotype=protein_coding	13737
chr15	19600001	19650000	chr15	Gnomon	gene	19604193	19621503	.	-	.	ID=gene-EIF3M;Dbxref=GeneID:102180518;Name=EIF3M;gbkey=Gene;gene=EIF3M;gene_biotype=protein_coding	17311
chr15	19875001	19925000	chr15	Gnomon	gene	19846176	20046006	.	+	.	ID=gene-LOC102187148;Dbxref=GeneID:102187148;Name=LOC102187148;gbkey=Gene;gene=LOC102187148;gene_biotype=protein_coding	49999
chr15	20600001	20650000	chr15	Gnomon	gene	20596343	20683390	.	+	.	ID=gene-IMMP1L;Dbxref=GeneID:102184172;Name=IMMP1L;gbkey=Gene;gene=IMMP1L;gene_biotype=protein_coding	49999
chr15	20925001	20975000	chr15	tRNAscan-SE	gene	20971500	20971571	.	+	.	ID=gene-TRNAW-CCA-82;Dbxref=GeneID:108637692;Name=TRNAW-CCA;gbkey=Gene;gene=TRNAW-CCA;gene_biotype=tRNA	72
chr15	21625001	21675000	chr15	Gnomon	gene	21526433	21734124	.	+	.	ID=gene-MPPED2;Dbxref=GeneID:102182813;Name=MPPED2;gbkey=Gene;gene=MPPED2;gene_biotype=protein_coding	49999
chr15	22175001	22225000	chr15	Gnomon	gene	22173318	22180958	.	+	.	ID=gene-KCNA4;Dbxref=GeneID:102178555;Name=KCNA4;gbkey=Gene;gene=KCNA4;gene_biotype=protein_coding	5957
chr15	23900001	23950000	chr15	Gnomon	gene	23914548	24142608	.	-	.	ID=gene-METTL15;Dbxref=GeneID:102181700;Name=METTL15;gbkey=Gene;gene=METTL15;gene_biotype=protein_coding	35453
chr15	23975001	24025000	chr15	Gnomon	gene	23914548	24142608	.	-	.	ID=gene-METTL15;Dbxref=GeneID:102181700;Name=METTL15;gbkey=Gene;gene=METTL15;gene_biotype=protein_coding	49999
chr15	24125001	24175000	chr15	Gnomon	gene	24142681	24222590	.	+	.	ID=gene-KIF18A;Dbxref=GeneID:102181409;Name=KIF18A;gbkey=Gene;gene=KIF18A;gene_biotype=protein_coding	32320
chr15	24525001	24575000	chr15	Gnomon	gene	24503955	24565888	.	+	.	ID=gene-BDNF;Dbxref=GeneID:102180782;Name=BDNF;gbkey=Gene;gene=BDNF;gene_biotype=protein_coding	40887
chr15	25525001	25575000	chr15	Gnomon	gene	25543650	25589879	.	+	.	ID=gene-SLC5A12;Dbxref=GeneID:102178925;Name=SLC5A12;gbkey=Gene;gene=SLC5A12;gene_biotype=protein_coding	31351
chr15	25650001	25725000	chr15	Gnomon	gene	25600916	25893007	.	-	.	ID=gene-ANO3;Dbxref=GeneID:102178468;Name=ANO3;gbkey=Gene;gene=ANO3;gene_biotype=protein_coding	74999
chr15	25650001	25725000	chr15	Gnomon	gene	25673592	25686763	.	+	.	ID=gene-MUC15;Dbxref=GeneID:102178191;Name=MUC15;gbkey=Gene;gene=MUC15;gene_biotype=protein_coding	13172
chr15	2800001	2850000	chr15	Gnomon	gene	2821800	2825564	.	+	.	ID=gene-APLNR;Dbxref=GeneID:106502928;Name=APLNR;gbkey=Gene;gene=APLNR;gene_biotype=protein_coding	3765
chr15	28450001	28500000	chr15	BestRefSeq	gene	28477762	28477863	.	+	.	ID=gene-MIR326;Dbxref=GeneID:104795803,miRBase:MI0030741;Name=MIR326;description=microRNA 326;gbkey=Gene;gene=MIR326;gene_biotype=miRNA;gene_synonym=chi-mir-326	102
chr15	28450001	28500000	chr15	Gnomon	gene	28461813	28540008	.	+	.	ID=gene-ARRB1;Dbxref=GeneID:102189417;Name=ARRB1;gbkey=Gene;gene=ARRB1;gene_biotype=protein_coding	38188
chr15	2850001	2900000	chr15	Gnomon	gene	2882599	2891280	.	-	.	ID=gene-LRRC55;Dbxref=GeneID:106502927;Name=LRRC55;gbkey=Gene;gene=LRRC55;gene_biotype=protein_coding	8682
chr15	28775001	28825000	chr15	Gnomon	gene	28779090	28805944	.	-	.	ID=gene-SPCS2;Dbxref=GeneID:102170166;Name=SPCS2;gbkey=Gene;gene=SPCS2;gene_biotype=protein_coding	26855
chr15	28775001	28825000	chr15	Gnomon	gene	28805852	28874206	.	+	.	ID=gene-XRRA1;Dbxref=GeneID:102187698;Name=XRRA1;gbkey=Gene;gene=XRRA1;gene_biotype=protein_coding	19149
chr15	29250001	29350000	chr15	Gnomon	gene	29277805	29337923	.	+	.	ID=gene-PGM2L1;Dbxref=GeneID:108633293;Name=PGM2L1;gbkey=Gene;gene=PGM2L1;gene_biotype=protein_coding	60119
chr15	29550001	29600000	chr15	Gnomon	gene	29459721	29580411	.	+	.	ID=gene-C2CD3;Dbxref=GeneID:102185017;Name=C2CD3;gbkey=Gene;gene=C2CD3;gene_biotype=protein_coding	30410
chr15	29550001	29600000	chr15	Gnomon	gene	29583632	29594974	.	+	.	ID=gene-UCP3;Dbxref=GeneID:102184741;Name=UCP3;gbkey=Gene;gene=UCP3;gene_biotype=protein_coding	11343
chr15	29725001	29775000	chr15	Gnomon	gene	29697848	29750347	.	-	.	ID=gene-MRPL48;Dbxref=GeneID:102183438;Name=MRPL48;gbkey=Gene;gene=MRPL48;gene_biotype=protein_coding	25346
chr15	3000001	3050000	chr15	Gnomon	gene	3028002	3028943	.	-	.	ID=gene-LOC102179402;Dbxref=GeneID:102179402;Name=LOC102179402;gbkey=Gene;gene=LOC102179402;gene_biotype=protein_coding	942
chr15	3000001	3050000	chr15	Gnomon	gene	3043272	3044201	.	-	.	ID=gene-LOC102169980;Dbxref=GeneID:102169980;Name=LOC102169980;gbkey=Gene;gene=LOC102169980;gene_biotype=protein_coding	930
chr15	30100001	30175000	chr15	Gnomon	gene	29930847	30129877	.	+	.	ID=gene-FAM168A;Dbxref=GeneID:102182242;Name=FAM168A;gbkey=Gene;gene=FAM168A;gene_biotype=protein_coding	29876
chr15	30100001	30175000	chr15	Gnomon	gene	30132259	30154829	.	-	.	ID=gene-RELT;Dbxref=GeneID:102191820;Name=RELT;gbkey=Gene;gene=RELT;gene_biotype=protein_coding	22571
chr15	30100001	30175000	chr15	Gnomon	gene	30155115	30161048	.	+	.	ID=gene-LOC108637663;Dbxref=GeneID:108637663;Name=LOC108637663;gbkey=Gene;gene=LOC108637663;gene_biotype=lncRNA	5934
chr15	30100001	30175000	chr15	Gnomon	gene	30161156	30218640	.	-	.	ID=gene-ARHGEF17;Dbxref=GeneID:102191541;Name=ARHGEF17;gbkey=Gene;gene=ARHGEF17;gene_biotype=protein_coding	13845
chr15	30225001	30275000	chr15	Gnomon	gene	30225878	30250130	.	-	.	ID=gene-P2RY6;Dbxref=GeneID:102181799;Name=P2RY6;gbkey=Gene;gene=P2RY6;gene_biotype=protein_coding	24253
chr15	30275001	30325000	chr15	Gnomon	gene	30281958	30302115	.	-	.	ID=gene-P2RY2;Dbxref=GeneID:102180611;Name=P2RY2;gbkey=Gene;gene=P2RY2;gene_biotype=protein_coding	20158
chr15	30900001	30950000	chr15	Gnomon	gene	30888684	30904476	.	+	.	ID=gene-ACAD8;Dbxref=GeneID:102173675;Name=ACAD8;gbkey=Gene;gene=ACAD8;gene_biotype=protein_coding	4475
chr15	30900001	30950000	chr15	Gnomon	gene	30939508	30962764	.	+	.	ID=gene-LOC102173955;Dbxref=GeneID:102173955;Name=LOC102173955;gbkey=Gene;gene=LOC102173955;gene_biotype=protein_coding	10493
chr15	31550001	31600000	chr15	Gnomon	gene	31580744	31585333	.	+	.	ID=gene-PHOX2A;Dbxref=GeneID:108637669;Name=PHOX2A;gbkey=Gene;gene=PHOX2A;gene_biotype=protein_coding	4590
chr15	31550001	31600000	chr15	Gnomon	gene	31585544	31600551	.	-	.	ID=gene-INPPL1;Dbxref=GeneID:102178924;Name=INPPL1;gbkey=Gene;gene=INPPL1;gene_biotype=protein_coding	14457
chr15	31800001	31875000	chr15	Gnomon	gene	31788430	31874308	.	-	.	ID=gene-RNF121;Dbxref=GeneID:102170995;Name=RNF121;gbkey=Gene;gene=RNF121;gene_biotype=protein_coding	74307
chr15	31900001	31975000	chr15	Gnomon	gene	31874653	31911899	.	+	.	ID=gene-LOC102169978;Dbxref=GeneID:102169978;Name=LOC102169978;gbkey=Gene;gene=LOC102169978;gene_biotype=protein_coding	11898
chr15	31900001	31975000	chr15	Gnomon	gene	31912716	31916296	.	-	.	ID=gene-ART5;Dbxref=GeneID:102169686;Name=ART5;gbkey=Gene;gene=ART5;gene_biotype=protein_coding	3581
chr15	31900001	31975000	chr15	Gnomon	gene	31930410	31933307	.	-	.	ID=gene-LOC102169399;Dbxref=GeneID:102169399;Name=LOC102169399;gbkey=Gene;gene=LOC102169399;gene_biotype=protein_coding	2898
chr15	31900001	31975000	chr15	Gnomon	gene	31947901	31951735	.	-	.	ID=gene-LOC102169116;Dbxref=GeneID:102169116;Name=LOC102169116;gbkey=Gene;gene=LOC102169116;gene_biotype=protein_coding	3835
chr15	31900001	31975000	chr15	Gnomon	gene	31955085	31958609	.	-	.	ID=gene-LOC102178093;Dbxref=GeneID:102178093;Name=LOC102178093;gbkey=Gene;gene=LOC102178093;gene_biotype=protein_coding	3525
chr15	31900001	31975000	chr15	Gnomon	gene	31961266	31972443	.	+	.	ID=gene-ART1;Dbxref=GeneID:102168842;Name=ART1;gbkey=Gene;gene=ART1;gene_biotype=protein_coding	11178
chr15	31900001	31975000	chr15	Gnomon	gene	31972957	31974270	.	-	.	ID=gene-LOC108637670;Dbxref=GeneID:108637670;Name=LOC108637670;gbkey=Gene;gene=LOC108637670;gene_biotype=protein_coding	1314
chr15	31900001	31975000	chr15	Gnomon	gene	31972957	31979585	.	-	.	ID=gene-LOC102177821;Dbxref=GeneID:102177821;Name=LOC102177821;gbkey=Gene;gene=LOC102177821;gene_biotype=protein_coding	2044
chr15	32025001	32075000	chr15	Gnomon	gene	31985255	32073364	.	-	.	ID=gene-NUP98;Dbxref=GeneID:102191442;Name=NUP98;gbkey=Gene;gene=NUP98;gene_biotype=protein_coding	48363
chr15	3250001	3300000	chr15	Gnomon	gene	3263410	3264353	.	+	.	ID=gene-LOC102168655;Dbxref=GeneID:102168655;Name=LOC102168655;gbkey=Gene;gene=LOC102168655;gene_biotype=protein_coding	944
chr15	3250001	3300000	chr15	Gnomon	gene	3266913	3267836	.	-	.	ID=gene-LOC102168372;Dbxref=GeneID:102168372;Name=LOC102168372;gbkey=Gene;gene=LOC102168372;gene_biotype=protein_coding	924
chr15	3250001	3300000	chr15	Gnomon	gene	3298005	3310281	.	+	.	ID=gene-LOC102191446;Dbxref=GeneID:102191446;Name=LOC102191446;gbkey=Gene;gene=LOC102191446;gene_biotype=protein_coding	1996
chr15	32550001	32600000	chr15	Gnomon	gene	32566419	32567500	.	+	.	ID=gene-LOC102187244;Dbxref=GeneID:102187244;Name=LOC102187244;gbkey=Gene;gene=LOC102187244;gene_biotype=protein_coding	1082
chr15	32550001	32600000	chr15	Gnomon	gene	32570897	32583940	.	-	.	ID=gene-TRIM21;Dbxref=GeneID:102186786;Name=TRIM21;gbkey=Gene;gene=TRIM21;gene_biotype=protein_coding	13044
chr15	32725001	32775000	chr15	Gnomon	gene	32740661	32741614	.	-	.	ID=gene-LOC102174230;Dbxref=GeneID:102174230;Name=LOC102174230;gbkey=Gene;gene=LOC102174230;gene_biotype=protein_coding	954
chr15	33125001	33175000	chr15	Gnomon	gene	33131425	33132393	.	+	.	ID=gene-LOC102181699;Dbxref=GeneID:102181699;Name=LOC102181699;gbkey=Gene;gene=LOC102181699;gene_biotype=protein_coding	969
chr15	33125001	33175000	chr15	Gnomon	gene	33152242	33153213	.	-	.	ID=gene-LOC102181408;Dbxref=GeneID:102181408;Name=LOC102181408;gbkey=Gene;gene=LOC102181408;gene_biotype=protein_coding	972
chr15	33125001	33175000	chr15	tRNAscan-SE	gene	33149321	33149394	.	+	.	ID=gene-TRNAI-AAU-2;Dbxref=GeneID:108637695;Name=TRNAI-AAU;gbkey=Gene;gene=TRNAI-AAU;gene_biotype=tRNA	74
chr15	33250001	33300000	chr15	Gnomon	gene	33252162	33253154	.	-	.	ID=gene-LOC102179792;Dbxref=GeneID:102179792;Name=LOC102179792;gbkey=Gene;gene=LOC102179792;gene_biotype=protein_coding	993
chr15	33250001	33300000	chr15	Gnomon	gene	33279156	33280102	.	-	.	ID=gene-LOC102179497;Dbxref=GeneID:102179497;Name=LOC102179497;gbkey=Gene;gene=LOC102179497;gene_biotype=protein_coding	947
chr15	33300001	33350000	chr15	Gnomon	gene	33300477	33301436	.	-	.	ID=gene-LOC102169201;Dbxref=GeneID:102169201;Name=LOC102169201;gbkey=Gene;gene=LOC102169201;gene_biotype=protein_coding	960
chr15	33300001	33350000	chr15	Gnomon	gene	33311938	33312885	.	+	.	ID=gene-LOC102179216;Dbxref=GeneID:102179216;Name=LOC102179216;gbkey=Gene;gene=LOC102179216;gene_biotype=protein_coding	948
chr15	33300001	33350000	chr15	Gnomon	gene	33320023	33320964	.	+	.	ID=gene-LOC102178923;Dbxref=GeneID:102178923;Name=LOC102178923;gbkey=Gene;gene=LOC102178923;gene_biotype=protein_coding	942
chr15	33300001	33350000	chr15	Gnomon	gene	33340570	33341532	.	+	.	ID=gene-LOC102168925;Dbxref=GeneID:102168925;Name=LOC102168925;gbkey=Gene;gene=LOC102168925;gene_biotype=protein_coding	963
chr15	33375001	33425000	chr15	Gnomon	gene	33382204	33383157	.	-	.	ID=gene-LOC102191721;Dbxref=GeneID:102191721;Name=LOC102191721;gbkey=Gene;gene=LOC102191721;gene_biotype=protein_coding	954
chr15	33375001	33425000	chr15	Gnomon	gene	33399742	33409609	.	+	.	ID=gene-LOC102191443;Dbxref=GeneID:102191443;Name=LOC102191443;gbkey=Gene;gene=LOC102191443;gene_biotype=protein_coding	9868
chr15	33375001	33425000	chr15	Gnomon	gene	33405421	33406398	.	-	.	ID=gene-LOC102188218;Dbxref=GeneID:102188218;Name=LOC102188218;gbkey=Gene;gene=LOC102188218;gene_biotype=protein_coding	978
chr15	33375001	33425000	chr15	Gnomon	gene	33418477	33419412	.	+	.	ID=gene-LOC102191157;Dbxref=GeneID:102191157;Name=LOC102191157;gbkey=Gene;gene=LOC102191157;gene_biotype=protein_coding	936
chr15	33375001	33425000	chr15	Gnomon	gene	33424831	33425766	.	+	.	ID=gene-LOC102190894;Dbxref=GeneID:102190894;Name=LOC102190894;gbkey=Gene;gene=LOC102190894;gene_biotype=protein_coding	170
chr15	33475001	33550000	chr15	Gnomon	gene	33498732	33499682	.	+	.	ID=gene-LOC102189777;Dbxref=GeneID:102189777;Name=LOC102189777;gbkey=Gene;gene=LOC102189777;gene_biotype=protein_coding	951
chr15	33475001	33550000	chr15	Gnomon	gene	33511917	33512864	.	+	.	ID=gene-LOC102189501;Dbxref=GeneID:102189501;Name=LOC102189501;gbkey=Gene;gene=LOC102189501;gene_biotype=protein_coding	948
chr15	33475001	33550000	chr15	Gnomon	gene	33520087	33521031	.	-	.	ID=gene-LOC102189227;Dbxref=GeneID:102189227;Name=LOC102189227;gbkey=Gene;gene=LOC102189227;gene_biotype=protein_coding	945
chr15	33475001	33550000	chr15	Gnomon	gene	33532387	33533331	.	-	.	ID=gene-LOC102188961;Dbxref=GeneID:102188961;Name=LOC102188961;gbkey=Gene;gene=LOC102188961;gene_biotype=protein_coding	945
chr15	3350001	3400000	chr15	Gnomon	gene	3349062	3374293	.	+	.	ID=gene-LOC102181800;Dbxref=GeneID:102181800;Name=LOC102181800;gbkey=Gene;gene=LOC102181800;gene_biotype=protein_coding	24292
chr15	3350001	3400000	chr15	Gnomon	gene	3387290	3388272	.	+	.	ID=gene-LOC102181522;Dbxref=GeneID:102181522;Name=LOC102181522;gbkey=Gene;gene=LOC102181522;gene_biotype=protein_coding	983
chr15	33550001	33600000	chr15	Gnomon	gene	33557369	33558307	.	+	.	ID=gene-LOC102178092;Dbxref=GeneID:102178092;Name=LOC102178092;gbkey=Gene;gene=LOC102178092;gene_biotype=protein_coding	939
chr15	33550001	33600000	chr15	Gnomon	gene	33574528	33575471	.	-	.	ID=gene-LOC102188427;Dbxref=GeneID:102188427;Name=LOC102188427;gbkey=Gene;gene=LOC102188427;gene_biotype=protein_coding	944
chr15	33550001	33600000	chr15	Gnomon	gene	33591956	33592915	.	+	.	ID=gene-LOC102188156;Dbxref=GeneID:102188156;Name=LOC102188156;gbkey=Gene;gene=LOC102188156;gene_biotype=protein_coding	960
chr15	33775001	33825000	chr15	Gnomon	gene	33781430	33782371	.	+	.	ID=gene-LOC102176512;Dbxref=GeneID:102176512;Name=LOC102176512;gbkey=Gene;gene=LOC102176512;gene_biotype=protein_coding	942
chr15	33775001	33825000	chr15	Gnomon	gene	33797129	33798079	.	+	.	ID=gene-LOC102175664;Dbxref=GeneID:102175664;Name=LOC102175664;gbkey=Gene;gene=LOC102175664;gene_biotype=protein_coding	951
chr15	35050001	35100000	chr15	Gnomon	gene	35051474	35052439	.	-	.	ID=gene-LOC102168750;Dbxref=GeneID:102168750;Name=LOC102168750;gbkey=Gene;gene=LOC102168750;gene_biotype=protein_coding	966
chr15	35050001	35100000	chr15	Gnomon	gene	35061010	35061975	.	-	.	ID=gene-LOC102184357;Dbxref=GeneID:102184357;Name=LOC102184357;gbkey=Gene;gene=LOC102184357;gene_biotype=protein_coding	966
chr15	35050001	35100000	chr15	Gnomon	gene	35085085	35086047	.	+	.	ID=gene-LOC102183807;Dbxref=GeneID:102183807;Name=LOC102183807;gbkey=Gene;gene=LOC102183807;gene_biotype=protein_coding	963
chr1	53525001	53575000	chr1	Gnomon	gene	53532090	53570524	.	-	.	ID=gene-GUCA1C;Dbxref=GeneID:102171919;Name=GUCA1C;gbkey=Gene;gene=GUCA1C;gene_biotype=protein_coding	38435
chr15	3575001	3675000	chr15	Gnomon	gene	3586186	3587178	.	-	.	ID=gene-LOC102188157;Dbxref=GeneID:102188157;Name=LOC102188157;gbkey=Gene;gene=LOC102188157;gene_biotype=protein_coding	993
chr15	3575001	3675000	chr15	Gnomon	gene	3592361	3593302	.	-	.	ID=gene-LOC102187881;Dbxref=GeneID:102187881;Name=LOC102187881;gbkey=Gene;gene=LOC102187881;gene_biotype=protein_coding	942
chr15	3575001	3675000	chr15	Gnomon	gene	3606196	3607116	.	+	.	ID=gene-LOC102187613;Dbxref=GeneID:102187613;Name=LOC102187613;gbkey=Gene;gene=LOC102187613;gene_biotype=protein_coding	921
chr15	3575001	3675000	chr15	Gnomon	gene	3639311	3640252	.	-	.	ID=gene-LOC102187338;Dbxref=GeneID:102187338;Name=LOC102187338;gbkey=Gene;gene=LOC102187338;gene_biotype=protein_coding	942
chr15	3575001	3675000	chr15	Gnomon	gene	3652891	3653832	.	-	.	ID=gene-LOC102187068;Dbxref=GeneID:102187068;Name=LOC102187068;gbkey=Gene;gene=LOC102187068;gene_biotype=protein_coding	942
chr15	3575001	3675000	chr15	Gnomon	gene	3661905	3662846	.	-	.	ID=gene-LOC102179115;Dbxref=GeneID:102179115;Name=LOC102179115;gbkey=Gene;gene=LOC102179115;gene_biotype=protein_coding	942
chr15	3575001	3675000	chr15	Gnomon	gene	3672850	3673791	.	-	.	ID=gene-LOC102178841;Dbxref=GeneID:102178841;Name=LOC102178841;gbkey=Gene;gene=LOC102178841;gene_biotype=protein_coding	942
chr15	35825001	35875000	chr15	Gnomon	gene	35790738	35854785	.	+	.	ID=gene-DNHD1;Dbxref=GeneID:102186033;Name=DNHD1;gbkey=Gene;gene=DNHD1;gene_biotype=protein_coding	29784
chr15	35825001	35875000	chr15	Gnomon	gene	35867684	35881657	.	-	.	ID=gene-RRP8;Dbxref=GeneID:102177998;Name=RRP8;gbkey=Gene;gene=RRP8;gene_biotype=protein_coding	7317
chr15	37225001	37275000	chr15	Gnomon	gene	37210931	37364720	.	+	.	ID=gene-PPFIBP2;Dbxref=GeneID:102187066;Name=PPFIBP2;gbkey=Gene;gene=PPFIBP2;gene_biotype=protein_coding	49999
chr15	37625001	37675000	chr15	Gnomon	gene	37633427	37634371	.	+	.	ID=gene-LOC102183585;Dbxref=GeneID:102183585;Name=LOC102183585;gbkey=Gene;gene=LOC102183585;gene_biotype=protein_coding	945
chr15	37625001	37675000	chr15	Gnomon	gene	37647115	37648047	.	+	.	ID=gene-LOC102183310;Dbxref=GeneID:102183310;Name=LOC102183310;gbkey=Gene;gene=LOC102183310;gene_biotype=protein_coding	933
chr15	37625001	37675000	chr15	Gnomon	gene	37672072	37673001	.	-	.	ID=gene-LOC102184705;Dbxref=GeneID:102184705;Name=LOC102184705;gbkey=Gene;gene=LOC102184705;gene_biotype=protein_coding	930
chr15	3775001	3825000	chr15	Gnomon	gene	3794596	3795525	.	-	.	ID=gene-LOC106501735;Dbxref=GeneID:106501735;Name=LOC106501735;gbkey=Gene;gene=LOC106501735;gene_biotype=protein_coding	930
chr15	3775001	3825000	chr15	Gnomon	gene	3809217	3810164	.	-	.	ID=gene-LOC102184831;Dbxref=GeneID:102184831;Name=LOC102184831;gbkey=Gene;gene=LOC102184831;gene_biotype=protein_coding	948
chr15	3900001	3950000	chr15	Gnomon	gene	3912701	3913639	.	+	.	ID=gene-LOC102177737;Dbxref=GeneID:102177737;Name=LOC102177737;gbkey=Gene;gene=LOC102177737;gene_biotype=protein_coding	939
chr15	3900001	3950000	chr15	Gnomon	gene	3933474	3934412	.	-	.	ID=gene-LOC106501864;Dbxref=GeneID:106501864;Name=LOC106501864;gbkey=Gene;gene=LOC106501864;gene_biotype=protein_coding	939
chr15	39025001	39075000	chr15	Gnomon	gene	39044233	39071563	.	-	.	ID=gene-TMEM41B;Dbxref=GeneID:102181407;Name=TMEM41B;gbkey=Gene;gene=TMEM41B;gene_biotype=protein_coding	27331
chr15	39500001	39550000	chr15	Gnomon	gene	39487238	39983123	.	-	.	ID=gene-SBF2;Dbxref=GeneID:102178749;Name=SBF2;gbkey=Gene;gene=SBF2;gene_biotype=protein_coding	49999
chr15	39550001	39600000	chr15	Gnomon	gene	39487238	39983123	.	-	.	ID=gene-SBF2;Dbxref=GeneID:102178749;Name=SBF2;gbkey=Gene;gene=SBF2;gene_biotype=protein_coding	49999
chr15	40000001	40050000	chr15	Gnomon	gene	40036919	40037467	.	+	.	ID=gene-LOC102177819;Dbxref=GeneID:102177819;Name=LOC102177819;gbkey=Gene;gene=LOC102177819;gene_biotype=protein_coding	549
chr15	4075001	4125000	chr15	Gnomon	gene	4123615	4124571	.	+	.	ID=gene-LOC102177180;Dbxref=GeneID:102177180;Name=LOC102177180;gbkey=Gene;gene=LOC102177180;gene_biotype=protein_coding	957
chr15	40950001	41000000	chr15	Gnomon	gene	40909503	41266790	.	-	.	ID=gene-GALNT18;Dbxref=GeneID:102173105;Name=GALNT18;gbkey=Gene;gene=GALNT18;gene_biotype=protein_coding	49999
chr15	41150001	41200000	chr15	Gnomon	gene	40909503	41266790	.	-	.	ID=gene-GALNT18;Dbxref=GeneID:102173105;Name=GALNT18;gbkey=Gene;gene=GALNT18;gene_biotype=protein_coding	49999
chr15	41950001	42025000	chr15	Gnomon	gene	41976735	42144961	.	+	.	ID=gene-PARVA;Dbxref=GeneID:102171628;Name=PARVA;gbkey=Gene;gene=PARVA;gene_biotype=protein_coding	48266
chr15	41950001	42025000	chr15	tRNAscan-SE	gene	42009733	42009805	.	-	.	ID=gene-TRNAG-UCC-33;Dbxref=GeneID:108637727;Name=TRNAG-UCC;gbkey=Gene;gene=TRNAG-UCC;gene_biotype=tRNA	73
chr15	42625001	42675000	chr15	Gnomon	gene	42629411	42634530	.	+	.	ID=gene-RASSF10;Dbxref=GeneID:102191354;Name=RASSF10;gbkey=Gene;gene=RASSF10;gene_biotype=protein_coding	5120
chr15	42950001	43000000	chr15	Gnomon	gene	42932789	43042912	.	+	.	ID=gene-ARNTL;Dbxref=GeneID:102169495;Name=ARNTL;gbkey=Gene;gene=ARNTL;gene_biotype=protein_coding	49999
chr15	43075001	43125000	chr15	Gnomon	gene	43043647	43120615	.	-	.	ID=gene-BTBD10;Dbxref=GeneID:102168652;Name=BTBD10;gbkey=Gene;gene=BTBD10;gene_biotype=protein_coding	45614
chr15	43850001	43900000	chr15	Gnomon	gene	43573569	43884641	.	+	.	ID=gene-SPON1;Dbxref=GeneID:102191441;Name=SPON1;gbkey=Gene;gene=SPON1;gene_biotype=protein_coding	34640
chr15	44900001	44950000	chr15	Gnomon	gene	44860529	44991483	.	+	.	ID=gene-INSC;Dbxref=GeneID:102190052;Name=INSC;gbkey=Gene;gene=INSC;gene_biotype=protein_coding	49999
chr15	4550001	4600000	chr15	Gnomon	gene	4558454	4575480	.	-	.	ID=gene-LOC108637648;Dbxref=GeneID:108637648;Name=LOC108637648;gbkey=Gene;gene=LOC108637648;gene_biotype=lncRNA	17027
chr15	4550001	4600000	chr15	Gnomon	gene	4561520	4562514	.	-	.	ID=gene-LOC102180063;Dbxref=GeneID:102180063;Name=LOC102180063;gbkey=Gene;gene=LOC102180063;gene_biotype=protein_coding	995
chr15	4550001	4600000	chr15	Gnomon	gene	4587105	4588037	.	+	.	ID=gene-LOC102170804;Dbxref=GeneID:102170804;Name=LOC102170804;gbkey=Gene;gene=LOC102170804;gene_biotype=protein_coding	933
chr15	4550001	4600000	chr15	Gnomon	gene	4596195	4597323	.	+	.	ID=gene-LOC102170537;Dbxref=GeneID:102170537;Name=LOC102170537;gbkey=Gene;gene=LOC102170537;gene_biotype=protein_coding	1129
chr15	47375001	47425000	chr15	Gnomon	gene	47374650	47458615	.	+	.	ID=gene-OTOG;Dbxref=GeneID:102188960;Name=OTOG;gbkey=Gene;gene=OTOG;gene_biotype=protein_coding	49999
chr15	4775001	4825000	chr15	Gnomon	gene	4799878	4800807	.	-	.	ID=gene-LOC102178094;Dbxref=GeneID:102178094;Name=LOC102178094;gbkey=Gene;gene=LOC102178094;gene_biotype=protein_coding	930
chr15	4775001	4825000	chr15	Gnomon	gene	4809503	4809889	.	-	.	ID=gene-LOC102168843;Dbxref=GeneID:102168843;Name=LOC102168843;gbkey=Gene;gene=LOC102168843;gene_biotype=protein_coding	387
chr15	47775001	47825000	chr15	Gnomon	gene	47598321	47853505	.	-	.	ID=gene-SERGEF;Dbxref=GeneID:102188694;Name=SERGEF;gbkey=Gene;gene=SERGEF;gene_biotype=protein_coding	49999
chr15	50175001	50225000	chr15	Gnomon	gene	50109343	50275707	.	-	.	ID=gene-SORL1;Dbxref=GeneID:102187336;Name=SORL1;gbkey=Gene;gene=SORL1;gene_biotype=protein_coding	49999
chr15	50550001	50625000	chr15	Gnomon	gene	50547387	50628669	.	-	.	ID=gene-TECTA;Dbxref=GeneID:102180239;Name=TECTA;gbkey=Gene;gene=TECTA;gene_biotype=protein_coding	74999
chr15	51775001	51825000	chr15	Gnomon	gene	51820805	51846061	.	-	.	ID=gene-LOC108637639;Dbxref=GeneID:108637639;Name=LOC108637639;gbkey=Gene;gene=LOC108637639;gene_biotype=lncRNA	4196
chr15	52275001	52325000	chr15	Gnomon	gene	52320365	52322899	.	-	.	ID=gene-LOC102178464;Dbxref=GeneID:102178464;Name=LOC102178464;gbkey=Gene;gene=LOC102178464;gene_biotype=lncRNA	2535
chr15	54625001	54675000	chr15	Gnomon	gene	54568169	54832335	.	+	.	ID=gene-SIK3;Dbxref=GeneID:102184542;Name=SIK3;gbkey=Gene;gene=SIK3;gene_biotype=protein_coding	49999
chr15	56375001	56425000	chr15	Gnomon	gene	56277081	56634778	.	+	.	ID=gene-CADM1;Dbxref=GeneID:102182328;Name=CADM1;gbkey=Gene;gene=CADM1;gene_biotype=protein_coding	49999
chr15	5900001	5950000	chr15	Gnomon	gene	5903410	5912688	.	+	.	ID=gene-PACSIN3;Dbxref=GeneID:102185585;Name=PACSIN3;gbkey=Gene;gene=PACSIN3;gene_biotype=protein_coding	9279
chr15	5900001	5950000	chr15	Gnomon	gene	5913363	5924020	.	+	.	ID=gene-ARFGAP2;Dbxref=GeneID:102170622;Name=ARFGAP2;gbkey=Gene;gene=ARFGAP2;gene_biotype=protein_coding	10658
chr15	5900001	5950000	chr15	Gnomon	gene	5923952	6135206	.	-	.	ID=gene-C15H11orf49;Dbxref=GeneID:102170896;Name=C15H11orf49;gbkey=Gene;gene=C15H11orf49;gene_biotype=protein_coding	26049
chr15	59850001	59900000	chr15	BestRefSeq	gene	59875816	59900426	.	+	.	ID=gene-IL18;Dbxref=GeneID:100861190;Name=IL18;description=interleukin 18;end_range=59900426,.;gbkey=Gene;gene=IL18;gene_biotype=protein_coding;gene_synonym=IGIF,IL-18;partial=true	24185
chr15	59850001	59900000	chr15	Gnomon	gene	59795801	59863331	.	-	.	ID=gene-BCO2;Dbxref=GeneID:102176146;Name=BCO2;gbkey=Gene;gene=BCO2;gene_biotype=protein_coding	13330
chr15	59850001	59900000	chr15	Gnomon	gene	59867469	59875591	.	-	.	ID=gene-TEX12;Dbxref=GeneID:102175875;Name=TEX12;gbkey=Gene;gene=TEX12;gene_biotype=protein_coding	8123
chr1	56200001	56250000	chr1	Gnomon	gene	56201248	56259353	.	+	.	ID=gene-PLCXD2;Dbxref=GeneID:102177750;Name=PLCXD2;gbkey=Gene;gene=PLCXD2;gene_biotype=protein_coding	48753
chr15	62025001	62075000	chr15	Gnomon	gene	62001034	62105025	.	+	.	ID=gene-RDX;Dbxref=GeneID:102168557;Name=RDX;gbkey=Gene;gene=RDX;gene_biotype=protein_coding	49999
chr15	62100001	62150000	chr15	Gnomon	gene	62113531	62189952	.	-	.	ID=gene-ZC3H12C;Dbxref=GeneID:102174049;Name=ZC3H12C;gbkey=Gene;gene=ZC3H12C;gene_biotype=protein_coding	36470
chr15	63925001	63975000	chr15	Gnomon	gene	63691186	64002935	.	-	.	ID=gene-DDX10;Dbxref=GeneID:102173212;Name=DDX10;gbkey=Gene;gene=DDX10;gene_biotype=protein_coding	49999
chr15	64350001	64400000	chr15	Gnomon	gene	64339593	64495505	.	-	.	ID=gene-ATM;Dbxref=GeneID:102190803;Name=ATM;gbkey=Gene;gene=ATM;gene_biotype=protein_coding	49999
chr15	64425001	64475000	chr15	Gnomon	gene	64339593	64495505	.	-	.	ID=gene-ATM;Dbxref=GeneID:102190803;Name=ATM;gbkey=Gene;gene=ATM;gene_biotype=protein_coding	49999
chr15	64600001	64650000	chr15	Gnomon	gene	64615479	64742252	.	-	.	ID=gene-CUL5;Dbxref=GeneID:102190245;Name=CUL5;gbkey=Gene;gene=CUL5;gene_biotype=protein_coding	34522
chr1	56625001	56675000	chr1	Gnomon	gene	56631128	56667948	.	+	.	ID=gene-C1H3orf52;Dbxref=GeneID:102180257;Name=C1H3orf52;gbkey=Gene;gene=C1H3orf52;gene_biotype=protein_coding	36821
chr15	66550001	66600000	chr15	Gnomon	gene	66552655	66556421	.	-	.	ID=gene-LOC102183984;Dbxref=GeneID:102183984;Name=LOC102183984;gbkey=Gene;gene=LOC102183984;gene_biotype=lncRNA	3767
chr15	6925001	6975000	chr15	Gnomon	gene	6834370	7024603	.	+	.	ID=gene-PHF21A;Dbxref=GeneID:102191158;Name=PHF21A;gbkey=Gene;gene=PHF21A;gene_biotype=protein_coding	49999
chr15	7000001	7075000	chr15	Gnomon	gene	6834370	7024603	.	+	.	ID=gene-PHF21A;Dbxref=GeneID:102191158;Name=PHF21A;gbkey=Gene;gene=PHF21A;gene_biotype=protein_coding	24602
chr15	7000001	7075000	chr15	Gnomon	gene	7027735	7033784	.	-	.	ID=gene-LARGE2;Dbxref=GeneID:102183620;Name=LARGE2;gbkey=Gene;gene=LARGE2;gene_biotype=protein_coding	6050
chr15	7000001	7075000	chr15	Gnomon	gene	7039061	7045073	.	+	.	ID=gene-PEX16;Dbxref=GeneID:102183347;Name=PEX16;gbkey=Gene;gene=PEX16;gene_biotype=protein_coding	6013
chr15	7000001	7075000	chr15	Gnomon	gene	7047097	7048157	.	+	.	ID=gene-C15H11orf94;Dbxref=GeneID:102180612;Name=C15H11orf94;gbkey=Gene;gene=C15H11orf94;gene_biotype=protein_coding	1061
chr15	7000001	7075000	chr15	Gnomon	gene	7048229	7067616	.	-	.	ID=gene-MAPK8IP1;Dbxref=GeneID:102180333;Name=MAPK8IP1;gbkey=Gene;gene=MAPK8IP1;gene_biotype=protein_coding	19388
chr15	7000001	7075000	chr15	Gnomon	gene	7069938	7104940	.	-	.	ID=gene-CRY2;Dbxref=GeneID:102183085;Name=CRY2;gbkey=Gene;gene=CRY2;gene_biotype=protein_coding	5063
chr15	73475001	73525000	chr15	Gnomon	gene	73512821	73526897	.	+	.	ID=gene-LOC108637686;Dbxref=GeneID:108637686;Name=LOC108637686;gbkey=Gene;gene=LOC108637686;gene_biotype=lncRNA	12180
chr15	76100001	76150000	chr15	Gnomon	gene	76104631	76128968	.	+	.	ID=gene-BIRC2;Dbxref=GeneID:102173485;Name=BIRC2;gbkey=Gene;gene=BIRC2;gene_biotype=protein_coding	24338
chr15	76400001	76450000	chr15	Gnomon	gene	76377279	76437814	.	-	.	ID=gene-MMP20;Dbxref=GeneID:102171626;Name=MMP20;gbkey=Gene;gene=MMP20;gene_biotype=protein_coding	37813
chr15	7650001	7700000	chr15	Gnomon	gene	7667151	7710371	.	+	.	ID=gene-SYT13;Dbxref=GeneID:102190623;Name=SYT13;gbkey=Gene;gene=SYT13;gene_biotype=protein_coding	32850
chr15	76925001	76975000	chr15	Gnomon	gene	76930129	76957955	.	-	.	ID=gene-DCUN1D5;Dbxref=GeneID:102169778;Name=DCUN1D5;gbkey=Gene;gene=DCUN1D5;gene_biotype=protein_coding	27827
chr15	77425001	77500000	chr15	tRNAscan-SE	gene	77477109	77477180	.	+	.	ID=gene-TRNAC-GCA-191;Dbxref=GeneID:108637708;Name=TRNAC-GCA;gbkey=Gene;gene=TRNAC-GCA;gene_biotype=tRNA	72
chr15	80975001	81025000	chr15	Gnomon	gene	80996167	81020567	.	-	.	ID=gene-ANKRD49;Dbxref=GeneID:102184737;Name=ANKRD49;gbkey=Gene;gene=ANKRD49;gene_biotype=protein_coding	24401
chr15	80975001	81025000	chr15	Gnomon	gene	81020648	81023455	.	+	.	ID=gene-LOC108637642;Dbxref=GeneID:108637642;Name=LOC108637642;gbkey=Gene;gene=LOC108637642;gene_biotype=lncRNA	2808
chr15	81150001	81200000	chr15	Gnomon	gene	81145424	81160962	.	+	.	ID=gene-GPR83;Dbxref=GeneID:102189775;Name=GPR83;gbkey=Gene;gene=GPR83;gene_biotype=protein_coding	10961
chr1	58300001	58350000	chr1	Gnomon	gene	58288454	58386590	.	+	.	ID=gene-GRAMD1C;Dbxref=GeneID:102186521;Name=GRAMD1C;gbkey=Gene;gene=GRAMD1C;gene_biotype=protein_coding	49999
chr15	8300001	8350000	chr15	Gnomon	gene	8303250	8359569	.	-	.	ID=gene-CD82;Dbxref=GeneID:102188610;Name=CD82;gbkey=Gene;gene=CD82;gene_biotype=protein_coding	46751
chr15	9025001	9075000	chr15	Gnomon	gene	9045285	9214313	.	-	.	ID=gene-HSD17B12;Dbxref=GeneID:102186887;Name=HSD17B12;gbkey=Gene;gene=HSD17B12;gene_biotype=protein_coding	29716
chr15	9025001	9075000	chr15	tRNAscan-SE	gene	9071990	9072062	.	-	.	ID=gene-TRNAG-UCC-31;Dbxref=GeneID:108637718;Name=TRNAG-UCC;gbkey=Gene;gene=TRNAG-UCC;gene_biotype=tRNA	73
chr15	9100001	9150000	chr15	Gnomon	gene	9045285	9214313	.	-	.	ID=gene-HSD17B12;Dbxref=GeneID:102186887;Name=HSD17B12;gbkey=Gene;gene=HSD17B12;gene_biotype=protein_coding	49999
chr1	6000001	6050000	chr1	Gnomon	gene	6043577	6060170	.	+	.	ID=gene-LOC106503681;Dbxref=GeneID:106503681;Name=LOC106503681;gbkey=Gene;gene=LOC106503681;gene_biotype=lncRNA	6424
chr16	11625001	11675000	chr16	tRNAscan-SE	gene	11652678	11652749	.	+	.	ID=gene-TRNAW-CCA-85;Dbxref=GeneID:108637815;Name=TRNAW-CCA;gbkey=Gene;gene=TRNAW-CCA;gene_biotype=tRNA	72
chr16	12875001	12925000	chr16	tRNAscan-SE	gene	12886856	12886927	.	+	.	ID=gene-TRNAS-GGA-82;Dbxref=GeneID:108637826;Name=TRNAS-GGA;gbkey=Gene;gene=TRNAS-GGA;gene_biotype=tRNA	72
chr16	13725001	13775000	chr16	Gnomon	gene	13680785	14163558	.	+	.	ID=gene-BRINP3;Dbxref=GeneID:102171448;Name=BRINP3;gbkey=Gene;gene=BRINP3;gene_biotype=protein_coding	49999
chr16	13875001	13925000	chr16	Gnomon	gene	13680785	14163558	.	+	.	ID=gene-BRINP3;Dbxref=GeneID:102171448;Name=BRINP3;gbkey=Gene;gene=BRINP3;gene_biotype=protein_coding	49999
chr16	14050001	14100000	chr16	Gnomon	gene	13680785	14163558	.	+	.	ID=gene-BRINP3;Dbxref=GeneID:102171448;Name=BRINP3;gbkey=Gene;gene=BRINP3;gene_biotype=protein_coding	49999
chr16	1500001	1550000	chr16	Gnomon	gene	1509700	1513591	.	+	.	ID=gene-LOC102191067;Dbxref=GeneID:102191067;Name=LOC102191067;gbkey=Gene;gene=LOC102191067;gene_biotype=lncRNA	3892
chr16	1500001	1550000	chr16	Gnomon	gene	1533023	1540950	.	-	.	ID=gene-PPP1R15B;Dbxref=GeneID:102180245;Name=PPP1R15B;gbkey=Gene;gene=PPP1R15B;gene_biotype=protein_coding	7928
chr16	1500001	1550000	chr16	Gnomon	gene	1541087	1546207	.	+	.	ID=gene-LOC102191260;Dbxref=GeneID:102191260;Name=LOC102191260;gbkey=Gene;gene=LOC102191260;gene_biotype=lncRNA	5121
chr16	1600001	1675000	chr16	Gnomon	gene	1553017	1624963	.	-	.	ID=gene-PIK3C2B;Dbxref=GeneID:102180522;Name=PIK3C2B;gbkey=Gene;gene=PIK3C2B;gene_biotype=protein_coding	24962
chr16	1600001	1675000	chr16	Gnomon	gene	1637835	1688391	.	+	.	ID=gene-MDM4;Dbxref=GeneID:102191635;Name=MDM4;gbkey=Gene;gene=MDM4;gene_biotype=protein_coding	37166
chr16	1600001	1675000	chr16	tRNAscan-SE	gene	1630787	1630859	.	+	.	ID=gene-TRNAK-UUU-17;Dbxref=GeneID:108637804;Name=TRNAK-UUU;gbkey=Gene;gene=TRNAK-UUU;gene_biotype=tRNA	73
chr16	1600001	1675000	chr16	tRNAscan-SE	gene	1631130	1631202	.	-	.	ID=gene-TRNAK-UUU-18;Dbxref=GeneID:108637816;Name=TRNAK-UUU;gbkey=Gene;gene=TRNAK-UUU;gene_biotype=tRNA	73
chr16	2000001	2050000	chr16	Gnomon	gene	1994583	2196855	.	+	.	ID=gene-NFASC;Dbxref=GeneID:102181063;Name=NFASC;gbkey=Gene;gene=NFASC;gene_biotype=protein_coding	49999
chr16	20275001	20325000	chr16	Gnomon	gene	20279461	20332664	.	+	.	ID=gene-RRP15;Dbxref=GeneID:102175604;Name=RRP15;gbkey=Gene;gene=RRP15;gene_biotype=protein_coding	45540
chr16	2175001	2225000	chr16	Gnomon	gene	1994583	2196855	.	+	.	ID=gene-NFASC;Dbxref=GeneID:102181063;Name=NFASC;gbkey=Gene;gene=NFASC;gene_biotype=protein_coding	21854
chr16	2175001	2225000	chr16	Gnomon	gene	2217111	2250079	.	+	.	ID=gene-CNTN2;Dbxref=GeneID:102181324;Name=CNTN2;gbkey=Gene;gene=CNTN2;gene_biotype=protein_coding	7890
chr16	22800001	22850000	chr16	Gnomon	gene	22790464	22813823	.	+	.	ID=gene-MARC1;Dbxref=GeneID:102179307;Name=MARC1;gbkey=Gene;gene=MARC1;gene_biotype=protein_coding	13822
chr16	25275001	25350000	chr16	Gnomon	gene	25181861	25316571	.	-	.	ID=gene-SUSD4;Dbxref=GeneID:102183440;Name=SUSD4;gbkey=Gene;gene=SUSD4;gene_biotype=protein_coding	41570
chr16	25275001	25350000	chr16	Gnomon	gene	25339197	25341264	.	+	.	ID=gene-CCDC185;Dbxref=GeneID:102180955;Name=CCDC185;gbkey=Gene;gene=CCDC185;gene_biotype=protein_coding	2068
chr16	25475001	25525000	chr16	Gnomon	gene	25471786	25549769	.	-	.	ID=gene-CAPN8;Dbxref=GeneID:102183712;Name=CAPN8;gbkey=Gene;gene=CAPN8;gene_biotype=protein_coding	49999
chr16	25525001	25575000	chr16	Gnomon	gene	25471786	25549769	.	-	.	ID=gene-CAPN8;Dbxref=GeneID:102183712;Name=CAPN8;gbkey=Gene;gene=CAPN8;gene_biotype=protein_coding	24768
chr16	26675001	26725000	chr16	Gnomon	gene	26600001	26998456	.	+	.	ID=gene-DNAH14;Dbxref=GeneID:102182332;Name=DNAH14;gbkey=Gene;gene=DNAH14;gene_biotype=protein_coding	49999
chr16	26950001	27000000	chr16	Gnomon	gene	26600001	26998456	.	+	.	ID=gene-DNAH14;Dbxref=GeneID:102182332;Name=DNAH14;gbkey=Gene;gene=DNAH14;gene_biotype=protein_coding	48455
chr16	27100001	27150000	chr16	Gnomon	gene	27089577	27251337	.	-	.	ID=gene-ENAH;Dbxref=GeneID:102182617;Name=ENAH;gbkey=Gene;gene=ENAH;gene_biotype=protein_coding	49999
chr16	27200001	27250000	chr16	Gnomon	gene	27089577	27251337	.	-	.	ID=gene-ENAH;Dbxref=GeneID:102182617;Name=ENAH;gbkey=Gene;gene=ENAH;gene_biotype=protein_coding	49999
chr16	27450001	27500000	chr16	BestRefSeq%2CGnomon	gene	27442069	27478773	.	-	.	ID=gene-TMEM63A;Dbxref=GeneID:102188963;Name=TMEM63A;description=transmembrane protein 63A;gbkey=Gene;gene=TMEM63A;gene_biotype=protein_coding	28772
chr16	27450001	27500000	chr16	Gnomon	gene	27480981	27483805	.	-	.	ID=gene-LOC102183441;Dbxref=GeneID:102183441;Name=LOC102183441;gbkey=Gene;gene=LOC102183441;gene_biotype=protein_coding	2825
chr16	27450001	27500000	chr16	tRNAscan-SE	gene	27497400	27497472	.	+	.	ID=gene-TRNAR-UCU-7;Dbxref=GeneID:108637805;Name=TRNAR-UCU;gbkey=Gene;gene=TRNAR-UCU;gene_biotype=tRNA	73
chr16	28150001	28200000	chr16	Gnomon	gene	28114136	28172228	.	+	.	ID=gene-STUM;Dbxref=GeneID:102185388;Name=STUM;gbkey=Gene;gene=STUM;gene_biotype=protein_coding	22227
chr16	28525001	28575000	chr16	Gnomon	gene	28515346	28819898	.	-	.	ID=gene-CDC42BPA;Dbxref=GeneID:102191822;Name=CDC42BPA;gbkey=Gene;gene=CDC42BPA;gene_biotype=protein_coding	49999
chr16	28650001	28700000	chr16	Gnomon	gene	28515346	28819898	.	-	.	ID=gene-CDC42BPA;Dbxref=GeneID:102191822;Name=CDC42BPA;gbkey=Gene;gene=CDC42BPA;gene_biotype=protein_coding	49999
chr16	28650001	28700000	chr16	Gnomon	gene	28648321	28650313	.	-	.	ID=gene-LOC108637769;Dbxref=GeneID:108637769;Name=LOC108637769;gbkey=Gene;gene=LOC108637769;gene_biotype=protein_coding	312
chr16	29025001	29075000	chr16	Gnomon	gene	28975489	29067190	.	+	.	ID=gene-AHCTF1;Dbxref=GeneID:102169401;Name=AHCTF1;gbkey=Gene;gene=AHCTF1;gene_biotype=protein_coding	42189
chr16	29025001	29075000	chr16	Gnomon	gene	29066506	29134999	.	+	.	ID=gene-LOC102185944;Dbxref=GeneID:102185944;Name=LOC102185944;gbkey=Gene;gene=LOC102185944;gene_biotype=protein_coding	8495
chr16	29275001	29325000	chr16	Gnomon	gene	29258393	29346916	.	-	.	ID=gene-CNST;Dbxref=GeneID:102170253;Name=CNST;gbkey=Gene;gene=CNST;gene_biotype=protein_coding	49999
chr16	31350001	31400000	chr16	Gnomon	gene	31328189	31362674	.	-	.	ID=gene-C16H1orf100;Dbxref=GeneID:102173214;Name=C16H1orf100;gbkey=Gene;gene=C16H1orf100;gene_biotype=protein_coding	12673
chr16	32275001	32325000	chr16	Gnomon	gene	32158344	32401912	.	-	.	ID=gene-SDCCAG8;Dbxref=GeneID:102173768;Name=SDCCAG8;gbkey=Gene;gene=SDCCAG8;gene_biotype=protein_coding	49999
chr16	3300001	3350000	chr16	Gnomon	gene	3340269	3353201	.	-	.	ID=gene-FAM72A;Dbxref=GeneID:102174587;Name=FAM72A;gbkey=Gene;gene=FAM72A;gene_biotype=protein_coding	9732
chr16	33150001	33200000	chr16	Gnomon	gene	32961659	33377109	.	+	.	ID=gene-PLD5;Dbxref=GeneID:102187614;Name=PLD5;gbkey=Gene;gene=PLD5;gene_biotype=protein_coding	49999
chr16	3350001	3400000	chr16	Gnomon	gene	3340269	3353201	.	-	.	ID=gene-FAM72A;Dbxref=GeneID:102174587;Name=FAM72A;gbkey=Gene;gene=FAM72A;gene_biotype=protein_coding	3200
chr16	3350001	3400000	chr16	Gnomon	gene	3353784	3609771	.	+	.	ID=gene-SRGAP2;Dbxref=GeneID:102174862;Name=SRGAP2;gbkey=Gene;gene=SRGAP2;gene_biotype=protein_coding	46217
chr16	34825001	34900000	chr16	Gnomon	gene	34819945	34856737	.	-	.	ID=gene-DPT;Dbxref=GeneID:102191261;Name=DPT;gbkey=Gene;gene=DPT;gene_biotype=protein_coding	31736
chr16	3550001	3600000	chr16	Gnomon	gene	3353784	3609771	.	+	.	ID=gene-SRGAP2;Dbxref=GeneID:102174862;Name=SRGAP2;gbkey=Gene;gene=SRGAP2;gene_biotype=protein_coding	49999
chr1	63550001	63600000	chr1	Gnomon	gene	63469951	63610067	.	-	.	ID=gene-IGSF11;Dbxref=GeneID:102175521;Name=IGSF11;gbkey=Gene;gene=IGSF11;gene_biotype=protein_coding	49999
chr16	36350001	36400000	chr16	Gnomon	gene	36335981	36392118	.	+	.	ID=gene-LOC108637754;Dbxref=GeneID:108637754;Name=LOC108637754;gbkey=Gene;gene=LOC108637754;gene_biotype=lncRNA	42117
chr16	3650001	3700000	chr16	Gnomon	gene	3646682	3721790	.	+	.	ID=gene-RASSF5;Dbxref=GeneID:102175144;Name=RASSF5;gbkey=Gene;gene=RASSF5;gene_biotype=protein_coding	49999
chr16	36700001	36750000	chr16	Gnomon	gene	36741521	36819756	.	+	.	ID=gene-PRRX1;Dbxref=GeneID:102190342;Name=PRRX1;gbkey=Gene;gene=PRRX1;gene_biotype=protein_coding	8480
chr16	3725001	3775000	chr16	Gnomon	gene	3724271	3745882	.	-	.	ID=gene-EIF2D;Dbxref=GeneID:102175423;Name=EIF2D;gbkey=Gene;gene=EIF2D;gene_biotype=protein_coding	20881
chr16	3725001	3775000	chr16	Gnomon	gene	3754469	3780209	.	-	.	ID=gene-LOC108637765;Dbxref=GeneID:108637765;Name=LOC108637765;gbkey=Gene;gene=LOC108637765;gene_biotype=lncRNA	20532
chr16	4025001	4075000	chr16	Gnomon	gene	4044994	4048950	.	+	.	ID=gene-IL24;Dbxref=GeneID:102184925;Name=IL24;gbkey=Gene;gene=IL24;gene_biotype=protein_coding	3957
chr16	4025001	4075000	chr16	Gnomon	gene	4048465	4069925	.	-	.	ID=gene-FCMR;Dbxref=GeneID:102185201;Name=FCMR;gbkey=Gene;gene=FCMR;gene_biotype=protein_coding	21461
chr16	40900001	40950000	chr16	BestRefSeq%2CGnomon	gene	40889820	41015393	.	+	.	ID=gene-MTOR;Dbxref=GeneID:100860902;Name=MTOR;description=mechanistic target of rapamycin;gbkey=Gene;gene=MTOR;gene_biotype=protein_coding	49999
chr16	40900001	40950000	chr16	Gnomon	gene	40944001	40950549	.	-	.	ID=gene-ANGPTL7;Dbxref=GeneID:102185389;Name=ANGPTL7;gbkey=Gene;gene=ANGPTL7;gene_biotype=protein_coding	6000
chr16	4225001	4275000	chr16	Gnomon	gene	4223503	4232637	.	-	.	ID=gene-YOD1;Dbxref=GeneID:102177549;Name=YOD1;gbkey=Gene;gene=YOD1;gene_biotype=protein_coding	7636
chr16	4225001	4275000	chr16	Gnomon	gene	4232689	4259703	.	+	.	ID=gene-PFKFB2;Dbxref=GeneID:102178003;Name=PFKFB2;gbkey=Gene;gene=PFKFB2;gene_biotype=protein_coding	27015
chr16	4325001	4375000	chr16	Gnomon	gene	4301889	4360765	.	+	.	ID=gene-C4BPA;Dbxref=GeneID:102179118;Name=C4BPA;gbkey=Gene;gene=C4BPA;gene_biotype=protein_coding	35764
chr16	44150001	44200000	chr16	Gnomon	gene	44154684	44164199	.	-	.	ID=gene-VAMP3;Dbxref=GeneID:102179221;Name=VAMP3;gbkey=Gene;gene=VAMP3;gene_biotype=protein_coding	9516
chr16	4675001	4725000	chr16	Gnomon	gene	4669027	4695812	.	+	.	ID=gene-CD55;Dbxref=GeneID:102186326;Name=CD55;gbkey=Gene;gene=CD55;gene_biotype=protein_coding	20811
chr1	64800001	64850000	chr1	Gnomon	gene	64812460	64819418	.	-	.	ID=gene-LOC108636839;Dbxref=GeneID:108636839;Name=LOC108636839;gbkey=Gene;gene=LOC108636839;gene_biotype=lncRNA	6959
chr1	64800001	64850000	chr1	Gnomon	gene	64829657	64887546	.	-	.	ID=gene-FSTL1;Dbxref=GeneID:102177471;Name=FSTL1;gbkey=Gene;gene=FSTL1;gene_biotype=protein_coding	20344
chr16	4825001	4875000	chr16	Gnomon	gene	4811686	4861092	.	+	.	ID=gene-CR2;Dbxref=GeneID:102186615;Name=CR2;gbkey=Gene;gene=CR2;gene_biotype=protein_coding	36091
chr16	4825001	4875000	chr16	Gnomon	gene	4870142	4908921	.	+	.	ID=gene-LOC102187247;Dbxref=GeneID:102187247;Name=LOC102187247;gbkey=Gene;gene=LOC102187247;gene_biotype=protein_coding	4859
chr16	49250001	49300000	chr16	Gnomon	gene	49228659	49314556	.	+	.	ID=gene-CFAP74;Dbxref=GeneID:102186709;Name=CFAP74;gbkey=Gene;gene=CFAP74;gene_biotype=protein_coding	49999
chr16	50750001	50800000	chr16	Gnomon	gene	50763811	50819829	.	-	.	ID=gene-TMEM51;Dbxref=GeneID:102175503;Name=TMEM51;gbkey=Gene;gene=TMEM51;gene_biotype=protein_coding	36190
chr16	53150001	53200000	chr16	Gnomon	gene	53190180	53191134	.	-	.	ID=gene-LOC102180693;Dbxref=GeneID:102180693;Name=LOC102180693;gbkey=Gene;gene=LOC102180693;gene_biotype=protein_coding	955
chr16	53675001	53725000	chr16	Gnomon	gene	53618417	53685334	.	+	.	ID=gene-KLHL20;Dbxref=GeneID:102176632;Name=KLHL20;gbkey=Gene;gene=KLHL20;gene_biotype=protein_coding	10333
chr16	53675001	53725000	chr16	Gnomon	gene	53705596	53725207	.	-	.	ID=gene-CENPL;Dbxref=GeneID:102178196;Name=CENPL;gbkey=Gene;gene=CENPL;gene_biotype=protein_coding	19405
chr16	54725001	54775000	chr16	Gnomon	gene	54732650	54743512	.	+	.	ID=gene-CACYBP;Dbxref=GeneID:102181524;Name=CACYBP;gbkey=Gene;gene=CACYBP;gene_biotype=protein_coding	10863
chr16	54725001	54775000	chr16	Gnomon	gene	54751607	54773940	.	-	.	ID=gene-MRPS14;Dbxref=GeneID:102181976;Name=MRPS14;gbkey=Gene;gene=MRPS14;gene_biotype=protein_coding	22334
chr16	54925001	54975000	chr16	Gnomon	gene	54913678	54954405	.	-	.	ID=gene-KIAA0040;Dbxref=GeneID:106503001;Name=KIAA0040;gbkey=Gene;gene=KIAA0040;gene_biotype=protein_coding	29404
chr16	55250001	55300000	chr16	Gnomon	gene	55057169	55540922	.	-	.	ID=gene-TNR;Dbxref=GeneID:102181525;Name=TNR;gbkey=Gene;gene=TNR;gene_biotype=protein_coding	49999
chr16	55375001	55425000	chr16	Gnomon	gene	55057169	55540922	.	-	.	ID=gene-TNR;Dbxref=GeneID:102181525;Name=TNR;gbkey=Gene;gene=TNR;gene_biotype=protein_coding	49999
chr16	55700001	55750000	chr16	Gnomon	gene	55712329	55942456	.	-	.	ID=gene-RFWD2;Dbxref=GeneID:102182525;Name=RFWD2;gbkey=Gene;gene=RFWD2;gene_biotype=protein_coding	37672
chr16	57850001	57900000	chr16	Gnomon	gene	57872887	57991312	.	-	.	ID=gene-SEC16B;Dbxref=GeneID:102183896;Name=SEC16B;gbkey=Gene;gene=SEC16B;gene_biotype=protein_coding	27114
chr1	65825001	65875000	chr1	Gnomon	gene	65826156	65906155	.	-	.	ID=gene-GOLGB1;Dbxref=GeneID:102181721;Name=GOLGB1;gbkey=Gene;gene=GOLGB1;gene_biotype=protein_coding	48845
chr16	58875001	58925000	chr16	Gnomon	gene	58731355	58891281	.	+	.	ID=gene-RALGPS2;Dbxref=GeneID:102185203;Name=RALGPS2;gbkey=Gene;gene=RALGPS2;gene_biotype=protein_coding	16280
chr16	59850001	59900000	chr16	Gnomon	gene	59748063	59908053	.	+	.	ID=gene-CEP350;Dbxref=GeneID:102189230;Name=CEP350;gbkey=Gene;gene=CEP350;gene_biotype=protein_coding	49999
chr16	6000001	6050000	chr16	Gnomon	gene	5971768	6041127	.	+	.	ID=gene-LOC108633268;Dbxref=GeneID:108633268;Name=LOC108633268;gbkey=Gene;gene=LOC108633268;gene_biotype=protein_coding	41126
chr16	60550001	60600000	chr16	Gnomon	gene	60399354	60607780	.	+	.	ID=gene-XPR1;Dbxref=GeneID:102190059;Name=XPR1;gbkey=Gene;gene=XPR1;gene_biotype=protein_coding	49999
chr16	60700001	60750000	chr16	Gnomon	gene	60683297	60727907	.	-	.	ID=gene-STX6;Dbxref=GeneID:102184547;Name=STX6;gbkey=Gene;gene=STX6;gene_biotype=protein_coding	27906
chr16	60700001	60750000	chr16	Gnomon	gene	60728083	60761049	.	+	.	ID=gene-LOC102190537;Dbxref=GeneID:102190537;Name=LOC102190537;gbkey=Gene;gene=LOC102190537;gene_biotype=protein_coding	21918
chr16	61000001	61050000	chr16	Gnomon	gene	61009255	61134948	.	+	.	ID=gene-LOC108637747;Dbxref=GeneID:108637747;Name=LOC108637747;gbkey=Gene;gene=LOC108637747;gene_biotype=protein_coding	40746
chr16	62450001	62500000	chr16	Gnomon	gene	62472116	62514693	.	+	.	ID=gene-NPL;Dbxref=GeneID:102169207;Name=NPL;gbkey=Gene;gene=NPL;gene_biotype=protein_coding	27885
chr16	64425001	64475000	chr16	Gnomon	gene	64456373	64631191	.	-	.	ID=gene-FAM129A;Dbxref=GeneID:102187885;Name=FAM129A;gbkey=Gene;gene=FAM129A;gene_biotype=protein_coding	18628
chr16	64775001	64825000	chr16	Gnomon	gene	64745454	64782141	.	-	.	ID=gene-TRMT1L;Dbxref=GeneID:102175321;Name=TRMT1L;gbkey=Gene;gene=TRMT1L;gene_biotype=protein_coding	7140
chr16	64775001	64825000	chr16	Gnomon	gene	64782255	64884634	.	+	.	ID=gene-SWT1;Dbxref=GeneID:102175049;Name=SWT1;gbkey=Gene;gene=SWT1;gene_biotype=protein_coding	42746
chr16	66000001	66050000	chr16	Gnomon	gene	65997803	66013015	.	+	.	ID=gene-PRG4;Dbxref=GeneID:102176716;Name=PRG4;gbkey=Gene;gene=PRG4;gene_biotype=protein_coding	13014
chr16	66000001	66050000	chr16	Gnomon	gene	66012968	66075092	.	-	.	ID=gene-TPR;Dbxref=GeneID:102176447;Name=TPR;gbkey=Gene;gene=TPR;gene_biotype=protein_coding	37033
chr1	66625001	66675000	chr1	Gnomon	gene	66616773	66646919	.	-	.	ID=gene-PARP9;Dbxref=GeneID:102187626;Name=PARP9;gbkey=Gene;gene=PARP9;gene_biotype=protein_coding	21918
chr1	66625001	66675000	chr1	Gnomon	gene	66646756	66655882	.	+	.	ID=gene-DTX3L;Dbxref=GeneID:102172763;Name=DTX3L;gbkey=Gene;gene=DTX3L;gene_biotype=protein_coding	9127
chr1	66625001	66675000	chr1	Gnomon	gene	66669831	66714180	.	+	.	ID=gene-PARP14;Dbxref=GeneID:102188085;Name=PARP14;gbkey=Gene;gene=PARP14;gene_biotype=protein_coding	5170
chr1	66825001	66875000	chr1	Gnomon	gene	66773525	66871765	.	+	.	ID=gene-DIRC2;Dbxref=GeneID:102188802;Name=DIRC2;gbkey=Gene;gene=DIRC2;gene_biotype=protein_coding	46764
chr1	66875001	66925000	chr1	Gnomon	gene	66898764	67100710	.	-	.	ID=gene-SEMA5B;Dbxref=GeneID:102173041;Name=SEMA5B;gbkey=Gene;gene=SEMA5B;gene_biotype=protein_coding	26237
chr16	70350001	70400000	chr16	Gnomon	gene	70221573	70376075	.	+	.	ID=gene-LPGAT1;Dbxref=GeneID:102186890;Name=LPGAT1;gbkey=Gene;gene=LPGAT1;gene_biotype=protein_coding	26074
chr16	72100001	72175000	chr16	Gnomon	gene	72127836	72144263	.	+	.	ID=gene-IRF6;Dbxref=GeneID:102190443;Name=IRF6;gbkey=Gene;gene=IRF6;gene_biotype=protein_coding	16428
chr16	72100001	72175000	chr16	Gnomon	gene	72147939	72150096	.	+	.	ID=gene-C16H1orf74;Dbxref=GeneID:102191358;Name=C16H1orf74;gbkey=Gene;gene=C16H1orf74;gene_biotype=protein_coding	2158
chr16	72100001	72175000	chr16	Gnomon	gene	72150101	72173649	.	-	.	ID=gene-TRAF3IP3;Dbxref=GeneID:102190719;Name=TRAF3IP3;gbkey=Gene;gene=TRAF3IP3;gene_biotype=protein_coding	23549
chr16	72525001	72575000	chr16	Gnomon	gene	72530095	72533397	.	-	.	ID=gene-LOC102168845;Dbxref=GeneID:102168845;Name=LOC102168845;gbkey=Gene;gene=LOC102168845;gene_biotype=lncRNA	3303
chr16	72525001	72575000	chr16	Gnomon	gene	72537278	72624208	.	+	.	ID=gene-LOC102169208;Dbxref=GeneID:102169208;Name=LOC102169208;gbkey=Gene;gene=LOC102169208;gene_biotype=lncRNA	37723
chr16	73900001	73950000	chr16	Gnomon	gene	73724198	73956525	.	+	.	ID=gene-PLXNA2;Dbxref=GeneID:102168932;Name=PLXNA2;gbkey=Gene;gene=PLXNA2;gene_biotype=protein_coding	49999
chr1	67625001	67675000	chr1	Gnomon	gene	67627469	67719193	.	-	.	ID=gene-HACD2;Dbxref=GeneID:102190073;Name=HACD2;gbkey=Gene;gene=HACD2;gene_biotype=protein_coding	47532
chr16	76400001	76450000	chr16	Gnomon	gene	76367812	76414150	.	-	.	ID=gene-LOC102174324;Dbxref=GeneID:102174324;Name=LOC102174324;gbkey=Gene;gene=LOC102174324;gene_biotype=lncRNA	14149
chr16	77425001	77475000	chr16	Gnomon	gene	77417308	77542677	.	+	.	ID=gene-NR5A2;Dbxref=GeneID:102174500;Name=NR5A2;gbkey=Gene;gene=NR5A2;gene_biotype=protein_coding	49999
chr16	78650001	78700000	chr16	Gnomon	gene	78618805	78784271	.	-	.	ID=gene-PPP1R12B;Dbxref=GeneID:102181773;Name=PPP1R12B;gbkey=Gene;gene=PPP1R12B;gene_biotype=protein_coding	49999
chr16	78775001	78825000	chr16	Gnomon	gene	78787258	78791851	.	+	.	ID=gene-UBE2T;Dbxref=GeneID:102181493;Name=UBE2T;gbkey=Gene;gene=UBE2T;gene_biotype=protein_coding	4594
chr16	78775001	78825000	chr16	Gnomon	gene	78797724	78862417	.	-	.	ID=gene-LGR6;Dbxref=GeneID:102181296;Name=LGR6;gbkey=Gene;gene=LGR6;gene_biotype=protein_coding	27277
chr16	79000001	79050000	chr16	Gnomon	gene	78954089	79036455	.	+	.	ID=gene-NAV1;Dbxref=GeneID:102177157;Name=NAV1;gbkey=Gene;gene=NAV1;gene_biotype=protein_coding	36454
chr16	79000001	79050000	chr16	Gnomon	gene	79031381	79037900	.	-	.	ID=gene-LOC108637801;Dbxref=GeneID:108637801;Name=LOC108637801;gbkey=Gene;gene=LOC108637801;gene_biotype=protein_coding	6520
chr16	79000001	79050000	chr16	Gnomon	gene	79038044	79077716	.	+	.	ID=gene-IPO9;Dbxref=GeneID:102169474;Name=IPO9;gbkey=Gene;gene=IPO9;gene_biotype=protein_coding	11957
chr16	79100001	79150000	chr16	Gnomon	gene	79086673	79112942	.	-	.	ID=gene-LMOD1;Dbxref=GeneID:102170047;Name=LMOD1;gbkey=Gene;gene=LMOD1;gene_biotype=protein_coding;partial=true;start_range=.,79086673	12941
chr16	79100001	79150000	chr16	Gnomon	gene	79116819	79128015	.	+	.	ID=gene-TIMM17A;Dbxref=GeneID:102170315;Name=TIMM17A;gbkey=Gene;gene=TIMM17A;gene_biotype=protein_coding	11197
chr16	79100001	79150000	chr16	Gnomon	gene	79137056	79151205	.	+	.	ID=gene-RNPEP;Dbxref=GeneID:102170601;Name=RNPEP;gbkey=Gene;gene=RNPEP;gene_biotype=protein_coding	12945
chr1	69325001	69375000	chr1	Gnomon	gene	69289222	69431839	.	-	.	ID=gene-SLC12A8;Dbxref=GeneID:102168769;Name=SLC12A8;gbkey=Gene;gene=SLC12A8;gene_biotype=protein_coding	49999
chr1	69975001	70025000	chr1	Gnomon	gene	69941767	69990604	.	+	.	ID=gene-IQCG;Dbxref=GeneID:102170361;Name=IQCG;gbkey=Gene;gene=IQCG;gene_biotype=protein_coding	15603
chr1	69975001	70025000	chr1	Gnomon	gene	69990461	70101362	.	-	.	ID=gene-LRCH3;Dbxref=GeneID:102170820;Name=LRCH3;gbkey=Gene;gene=LRCH3;gene_biotype=protein_coding	34540
chr1	70350001	70400000	chr1	Gnomon	gene	70353419	70394458	.	-	.	ID=gene-TNK2;Dbxref=GeneID:102175249;Name=TNK2;gbkey=Gene;gene=TNK2;gene_biotype=protein_coding	41040
chr17	10850001	10900000	chr17	Gnomon	gene	10834445	10887529	.	-	.	ID=gene-TBX5;Dbxref=GeneID:102186328;Name=TBX5;gbkey=Gene;gene=TBX5;gene_biotype=protein_coding	37528
chr17	12425001	12475000	chr17	Gnomon	gene	12305995	12587421	.	-	.	ID=gene-MED13L;Dbxref=GeneID:102186038;Name=MED13L;gbkey=Gene;gene=MED13L;gene_biotype=protein_coding	49999
chr17	12500001	12550000	chr17	Gnomon	gene	12305995	12587421	.	-	.	ID=gene-MED13L;Dbxref=GeneID:102186038;Name=MED13L;gbkey=Gene;gene=MED13L;gene_biotype=protein_coding	49999
chr17	12575001	12625000	chr17	tRNAscan-SE	gene	12582773	12582844	.	+	.	ID=gene-TRNAC-ACA-78;Dbxref=GeneID:108637943;Name=TRNAC-ACA;gbkey=Gene;gene=TRNAC-ACA;gene_biotype=tRNA	72
chr17	1275001	1325000	chr17	Gnomon	gene	1230921	1316909	.	-	.	ID=gene-LIMK2;Dbxref=GeneID:102171364;Name=LIMK2;gbkey=Gene;gene=LIMK2;gene_biotype=protein_coding	41908
chr17	1275001	1325000	chr17	Gnomon	gene	1265319	1283636	.	+	.	ID=gene-CRKL;Dbxref=GeneID:102175206;Name=CRKL;gbkey=Gene;gene=CRKL;gene_biotype=protein_coding	8635
chr17	1275001	1325000	chr17	Gnomon	gene	1288076	1295019	.	+	.	ID=gene-LOC108637844;Dbxref=GeneID:108637844;Name=LOC108637844;end_range=1295019,.;gbkey=Gene;gene=LOC108637844;gene_biotype=protein_coding;partial=true	6944
chr17	1275001	1325000	chr17	Gnomon	gene	1320882	1350824	.	-	.	ID=gene-RNF185;Dbxref=GeneID:102170349;Name=RNF185;gbkey=Gene;gene=RNF185;gene_biotype=protein_coding	4119
chr17	14125001	14175000	chr17	Gnomon	gene	14139148	14143597	.	+	.	ID=gene-PEBP1;Dbxref=GeneID:102183897;Name=PEBP1;gbkey=Gene;gene=PEBP1;gene_biotype=protein_coding	4450
chr17	14125001	14175000	chr17	Gnomon	gene	14153375	14339579	.	-	.	ID=gene-TAOK3;Dbxref=GeneID:102182995;Name=TAOK3;gbkey=Gene;gene=TAOK3;gene_biotype=protein_coding	21626
chr17	17475001	17550000	chr17	Gnomon	gene	17461469	17581321	.	-	.	ID=gene-KDM2B;Dbxref=GeneID:102180525;Name=KDM2B;gbkey=Gene;gene=KDM2B;gene_biotype=protein_coding	74999
chr17	1750001	1800000	chr17	Gnomon	gene	1744000	1757235	.	+	.	ID=gene-PES1;Dbxref=GeneID:102169988;Name=PES1;gbkey=Gene;gene=PES1;gene_biotype=protein_coding	7234
chr17	1750001	1800000	chr17	Gnomon	gene	1759054	1776925	.	+	.	ID=gene-GAL3ST1;Dbxref=GeneID:102169694;Name=GAL3ST1;gbkey=Gene;gene=GAL3ST1;gene_biotype=protein_coding	17872
chr17	1750001	1800000	chr17	Gnomon	gene	1781227	1792194	.	+	.	ID=gene-LOC102190250;Dbxref=GeneID:102190250;Name=LOC102190250;gbkey=Gene;gene=LOC102190250;gene_biotype=protein_coding	10968
chr17	17550001	17600000	chr17	Gnomon	gene	17461469	17581321	.	-	.	ID=gene-KDM2B;Dbxref=GeneID:102180525;Name=KDM2B;gbkey=Gene;gene=KDM2B;gene_biotype=protein_coding	31320
chr17	18000001	18050000	chr17	Gnomon	gene	18030284	18045738	.	+	.	ID=gene-LRRC43;Dbxref=GeneID:102178846;Name=LRRC43;gbkey=Gene;gene=LRRC43;gene_biotype=protein_coding	15455
chr17	18000001	18050000	chr17	Gnomon	gene	18046085	18051197	.	+	.	ID=gene-B3GNT4;Dbxref=GeneID:102168846;Name=B3GNT4;gbkey=Gene;gene=B3GNT4;gene_biotype=protein_coding	3916
chr17	19250001	19325000	chr17	Gnomon	gene	19221883	19265894	.	+	.	ID=gene-ATP6V0A2;Dbxref=GeneID:102179797;Name=ATP6V0A2;gbkey=Gene;gene=ATP6V0A2;gene_biotype=protein_coding	15893
chr17	19250001	19325000	chr17	Gnomon	gene	19266365	19425281	.	+	.	ID=gene-DNAH10;Dbxref=GeneID:102179503;Name=DNAH10;gbkey=Gene;gene=DNAH10;gene_biotype=protein_coding	58636
chr17	19250001	19325000	chr17	tRNAscan-SE	gene	19275254	19275326	.	+	.	ID=gene-TRNAG-UCC-37;Dbxref=GeneID:108637902;Name=TRNAG-UCC;gbkey=Gene;gene=TRNAG-UCC;gene_biotype=tRNA	73
chr17	1925001	1975000	chr17	Gnomon	gene	1930365	1959038	.	+	.	ID=gene-TBC1D10A;Dbxref=GeneID:102168286;Name=TBC1D10A;gbkey=Gene;gene=TBC1D10A;gene_biotype=protein_coding	28674
chr17	1925001	1975000	chr17	Gnomon	gene	1961265	1965919	.	+	.	ID=gene-GATSL3;Dbxref=GeneID:106501896;Name=GATSL3;gbkey=Gene;gene=GATSL3;gene_biotype=protein_coding	4655
chr1	71925001	71975000	chr1	Gnomon	gene	71889654	72051523	.	+	.	ID=gene-ACAP2;Dbxref=GeneID:102176644;Name=ACAP2;gbkey=Gene;gene=ACAP2;gene_biotype=protein_coding	49999
chr17	20850001	20900000	chr17	Gnomon	gene	20516064	20912263	.	+	.	ID=gene-TMEM132B;Dbxref=GeneID:102176352;Name=TMEM132B;gbkey=Gene;gene=TMEM132B;gene_biotype=protein_coding	49999
chr1	72150001	72200000	chr1	Gnomon	gene	72058694	72239088	.	+	.	ID=gene-XXYLT1;Dbxref=GeneID:102181630;Name=XXYLT1;gbkey=Gene;gene=XXYLT1;gene_biotype=protein_coding	49999
chr17	22600001	22650000	chr17	Gnomon	gene	22312912	22761493	.	+	.	ID=gene-TMEM132C;Dbxref=GeneID:102175788;Name=TMEM132C;gbkey=Gene;gene=TMEM132C;gene_biotype=protein_coding	49999
chr17	24900001	24950000	chr17	Gnomon	gene	24902362	24907341	.	+	.	ID=gene-RAN;Dbxref=GeneID:102176450;Name=RAN;gbkey=Gene;gene=RAN;gene_biotype=protein_coding	4980
chr17	25000001	25050000	chr17	Gnomon	gene	24978190	25154527	.	+	.	ID=gene-ADGRD1;Dbxref=GeneID:102175975;Name=ADGRD1;gbkey=Gene;gene=ADGRD1;gene_biotype=protein_coding	49999
chr17	25825001	25875000	chr17	Gnomon	gene	25846254	25926996	.	+	.	ID=gene-SFSWAP;Dbxref=GeneID:102173873;Name=SFSWAP;gbkey=Gene;gene=SFSWAP;gene_biotype=protein_coding	28747
chr17	25975001	26025000	chr17	Gnomon	gene	26007042	26030047	.	+	.	ID=gene-ULK1;Dbxref=GeneID:102173325;Name=ULK1;gbkey=Gene;gene=ULK1;gene_biotype=protein_coding	17959
chr17	26100001	26150000	chr17	Gnomon	gene	26052804	26165966	.	+	.	ID=gene-EP400;Dbxref=GeneID:102172745;Name=EP400;gbkey=Gene;gene=EP400;gene_biotype=protein_coding	49999
chr17	26325001	26400000	chr17	Gnomon	gene	26241378	26362804	.	-	.	ID=gene-GALNT9;Dbxref=GeneID:102171904;Name=GALNT9;gbkey=Gene;gene=GALNT9;gene_biotype=protein_coding	37803
chr17	27175001	27225000	chr17	Gnomon	gene	27154052	27265305	.	+	.	ID=gene-ZNF605;Dbxref=GeneID:102173491;Name=ZNF605;gbkey=Gene;gene=ZNF605;gene_biotype=protein_coding	49999
chr17	27475001	27525000	chr17	Gnomon	gene	27478245	27543176	.	+	.	ID=gene-GUCY1A3;Dbxref=GeneID:102169692;Name=GUCY1A3;gbkey=Gene;gene=GUCY1A3;gene_biotype=protein_coding	46756
chr17	27625001	27700000	chr17	Gnomon	gene	27654598	27692924	.	-	.	ID=gene-ASIC5;Dbxref=GeneID:102169120;Name=ASIC5;gbkey=Gene;gene=ASIC5;gene_biotype=protein_coding	38327
chr17	27750001	27800000	chr17	Gnomon	gene	27751014	27796182	.	-	.	ID=gene-CTSO;Dbxref=GeneID:102168847;Name=CTSO;gbkey=Gene;gene=CTSO;gene_biotype=protein_coding	45169
chr17	28850001	28900000	chr17	Gnomon	gene	28861350	28865352	.	+	.	ID=gene-LOC106503024;Dbxref=GeneID:106503024;Name=LOC106503024;gbkey=Gene;gene=LOC106503024;gene_biotype=lncRNA	4003
chr17	28950001	29025000	chr17	Gnomon	gene	28965848	29078979	.	+	.	ID=gene-GLRB;Dbxref=GeneID:102168661;Name=GLRB;gbkey=Gene;gene=GLRB;gene_biotype=protein_coding	59153
chr17	29150001	29200000	chr17	Gnomon	gene	29126061	29323956	.	+	.	ID=gene-GRIA2;Dbxref=GeneID:102168378;Name=GRIA2;gbkey=Gene;gene=GRIA2;gene_biotype=protein_coding	49999
chr17	30975001	31025000	chr17	Gnomon	gene	30954119	31089730	.	-	.	ID=gene-C17H4orf45;Dbxref=GeneID:102190628;Name=C17H4orf45;gbkey=Gene;gene=C17H4orf45;gene_biotype=protein_coding	49999
chr1	73350001	73400000	chr1	Gnomon	gene	73350134	73359281	.	-	.	ID=gene-LOC108636843;Dbxref=GeneID:108636843;Name=LOC108636843;gbkey=Gene;gene=LOC108636843;gene_biotype=lncRNA	9148
chr17	35675001	35800000	chr17	Gnomon	gene	35573103	35775573	.	+	.	ID=gene-KIAA1109;Dbxref=GeneID:102183810;Name=KIAA1109;gbkey=Gene;gene=KIAA1109;gene_biotype=protein_coding	100572
chr17	35675001	35800000	chr17	Gnomon	gene	35788142	35833577	.	+	.	ID=gene-ADAD1;Dbxref=GeneID:102183350;Name=ADAD1;gbkey=Gene;gene=ADAD1;gene_biotype=protein_coding	11859
chr17	36375001	36425000	chr17	Gnomon	gene	36334012	36681916	.	+	.	ID=gene-SPATA5;Dbxref=GeneID:102180415;Name=SPATA5;gbkey=Gene;gene=SPATA5;gene_biotype=protein_coding	49999
chr17	3900001	3950000	chr17	Gnomon	gene	3858742	3908136	.	+	.	ID=gene-MN1;Dbxref=GeneID:102187517;Name=MN1;gbkey=Gene;gene=MN1;gene_biotype=protein_coding	8135
chr17	40750001	40800000	chr17	Gnomon	gene	40776294	40855658	.	+	.	ID=gene-INTU;Dbxref=GeneID:102176813;Name=INTU;gbkey=Gene;gene=INTU;gene_biotype=protein_coding	23707
chr17	41150001	41200000	chr17	Gnomon	gene	41092101	41216683	.	+	.	ID=gene-LARP1B;Dbxref=GeneID:102174235;Name=LARP1B;gbkey=Gene;gene=LARP1B;gene_biotype=protein_coding	49999
chr17	41750001	41800000	chr17	Gnomon	gene	41734387	41791527	.	+	.	ID=gene-JADE1;Dbxref=GeneID:102172649;Name=JADE1;gbkey=Gene;gene=JADE1;gene_biotype=protein_coding	41526
chr1	74275001	74325000	chr1	Gnomon	gene	74237473	74367073	.	+	.	ID=gene-MB21D2;Dbxref=GeneID:102177752;Name=MB21D2;gbkey=Gene;gene=MB21D2;gene_biotype=protein_coding	49999
chr17	52550001	52600000	chr17	Gnomon	gene	52596712	52608761	.	-	.	ID=gene-MGARP;Dbxref=GeneID:102186421;Name=MGARP;gbkey=Gene;gene=MGARP;gene_biotype=protein_coding	3289
chr17	52550001	52600000	chr17	tRNAscan-SE	gene	52576494	52576566	.	+	.	ID=gene-TRNAE-CUC-29;Dbxref=GeneID:108637915;Name=TRNAE-CUC;gbkey=Gene;gene=TRNAE-CUC;gene_biotype=tRNA	73
chr17	52675001	52725000	chr17	Gnomon	gene	52625953	52696943	.	+	.	ID=gene-NAA15;Dbxref=GeneID:102185855;Name=NAA15;gbkey=Gene;gene=NAA15;gene_biotype=protein_coding	21942
chr17	53375001	53425000	chr17	Gnomon	gene	52981108	53431443	.	-	.	ID=gene-MAML3;Dbxref=GeneID:102191545;Name=MAML3;gbkey=Gene;gene=MAML3;gene_biotype=protein_coding	49999
chr17	54225001	54275000	chr17	Gnomon	gene	54063422	54347196	.	-	.	ID=gene-RNF150;Dbxref=GeneID:102182158;Name=RNF150;gbkey=Gene;gene=RNF150;gene_biotype=protein_coding	49999
chr1	75775001	75825000	chr1	Gnomon	gene	75811187	75826115	.	+	.	ID=gene-UTS2B;Dbxref=GeneID:102178307;Name=UTS2B;gbkey=Gene;gene=UTS2B;gene_biotype=protein_coding	13814
chr17	57800001	57850000	chr17	Gnomon	gene	57780616	57811451	.	+	.	ID=gene-ABCE1;Dbxref=GeneID:102178004;Name=ABCE1;gbkey=Gene;gene=ABCE1;gene_biotype=protein_coding	11450
chr17	57800001	57850000	chr17	Gnomon	gene	57814588	57857185	.	-	.	ID=gene-OTUD4;Dbxref=GeneID:102177268;Name=OTUD4;gbkey=Gene;gene=OTUD4;gene_biotype=protein_coding	35413
chr17	57850001	57900000	chr17	Gnomon	gene	57814588	57857185	.	-	.	ID=gene-OTUD4;Dbxref=GeneID:102177268;Name=OTUD4;gbkey=Gene;gene=OTUD4;gene_biotype=protein_coding	7184
chr17	59425001	59500000	chr17	Gnomon	gene	59348665	59608228	.	-	.	ID=gene-TTC29;Dbxref=GeneID:102174588;Name=TTC29;gbkey=Gene;gene=TTC29;gene_biotype=protein_coding	74999
chr17	60925001	60975000	chr17	Gnomon	gene	60871293	61304793	.	-	.	ID=gene-NR3C2;Dbxref=GeneID:102172834;Name=NR3C2;gbkey=Gene;gene=NR3C2;gene_biotype=protein_coding	49999
chr17	61100001	61150000	chr17	Gnomon	gene	60871293	61304793	.	-	.	ID=gene-NR3C2;Dbxref=GeneID:102172834;Name=NR3C2;gbkey=Gene;gene=NR3C2;gene_biotype=protein_coding	49999
chr17	62200001	62250000	chr17	tRNAscan-SE	gene	62233047	62233119	.	+	.	ID=gene-TRNAC-GCA-205;Dbxref=GeneID:108637917;Name=TRNAC-GCA;gbkey=Gene;gene=TRNAC-GCA;gene_biotype=tRNA	73
chr17	65600001	65650000	chr17	Gnomon	gene	65500600	65722855	.	-	.	ID=gene-FBXW7;Dbxref=GeneID:102188433;Name=FBXW7;gbkey=Gene;gene=FBXW7;gene_biotype=protein_coding	49999
chr17	65900001	65950000	chr17	Gnomon	gene	65942487	65954301	.	-	.	ID=gene-TIGD4;Dbxref=GeneID:102170626;Name=TIGD4;gbkey=Gene;gene=TIGD4;gene_biotype=protein_coding	7514
chr17	66925001	66975000	chr17	Gnomon	gene	66870158	66936511	.	-	.	ID=gene-RNF175;Dbxref=GeneID:102169787;Name=RNF175;gbkey=Gene;gene=RNF175;gene_biotype=protein_coding	11510
chr17	67925001	67975000	chr17	Gnomon	gene	67943914	67961650	.	-	.	ID=gene-PLRG1;Dbxref=GeneID:102185205;Name=PLRG1;gbkey=Gene;gene=PLRG1;gene_biotype=protein_coding	17737
chr17	67925001	67975000	chr17	Gnomon	gene	67973450	67981196	.	+	.	ID=gene-FGB;Dbxref=GeneID:102184929;Name=FGB;gbkey=Gene;gene=FGB;gene_biotype=protein_coding	1551
chr17	69125001	69175000	chr17	Gnomon	gene	69018320	69180171	.	+	.	ID=gene-KLHL2;Dbxref=GeneID:102179969;Name=KLHL2;gbkey=Gene;gene=KLHL2;gene_biotype=protein_coding	49999
chr17	69200001	69250000	chr17	Gnomon	gene	69190106	69207149	.	+	.	ID=gene-MSMO1;Dbxref=GeneID:102180413;Name=MSMO1;gbkey=Gene;gene=MSMO1;gene_biotype=protein_coding	7148
chr17	69275001	69325000	chr17	Gnomon	gene	69249530	69400252	.	+	.	ID=gene-CPE;Dbxref=GeneID:102191726;Name=CPE;gbkey=Gene;gene=CPE;gene_biotype=protein_coding	49999
chr17	69375001	69425000	chr17	Gnomon	gene	69249530	69400252	.	+	.	ID=gene-CPE;Dbxref=GeneID:102191726;Name=CPE;gbkey=Gene;gene=CPE;gene_biotype=protein_coding	25251
chr1	77775001	77850000	chr1	Gnomon	gene	77725191	77887578	.	-	.	ID=gene-TPRG1;Dbxref=GeneID:102168301;Name=TPRG1;gbkey=Gene;gene=TPRG1;gene_biotype=protein_coding	74999
chr1	7825001	7875000	chr1	Gnomon	gene	7818403	7871968	.	+	.	ID=gene-ADAMTS5;Dbxref=GeneID:102172097;Name=ADAMTS5;gbkey=Gene;gene=ADAMTS5;gene_biotype=protein_coding	46967
chr17	8400001	8450000	chr17	Gnomon	gene	8440031	8463388	.	+	.	ID=gene-MSI1;Dbxref=GeneID:102178650;Name=MSI1;gbkey=Gene;gene=MSI1;gene_biotype=protein_coding	9970
chr17	9350001	9400000	chr17	Gnomon	gene	9300835	9368622	.	+	.	ID=gene-PTPN11;Dbxref=GeneID:102177271;Name=PTPN11;gbkey=Gene;gene=PTPN11;gene_biotype=protein_coding	18621
chr17	9825001	9875000	chr17	Gnomon	gene	9834519	9863742	.	+	.	ID=gene-SLC8B1;Dbxref=GeneID:102190446;Name=SLC8B1;gbkey=Gene;gene=SLC8B1;gene_biotype=protein_coding	29224
chr17	9825001	9875000	chr17	Gnomon	gene	9863964	9927996	.	-	.	ID=gene-TPCN1;Dbxref=GeneID:102189785;Name=TPCN1;gbkey=Gene;gene=TPCN1;gene_biotype=protein_coding	11037
chr1	80200001	80250000	chr1	Gnomon	gene	80206861	80214843	.	-	.	ID=gene-HRG;Dbxref=GeneID:102175618;Name=HRG;gbkey=Gene;gene=HRG;gene_biotype=protein_coding	7983
chr1	80200001	80250000	chr1	Gnomon	gene	80226559	80241470	.	-	.	ID=gene-FETUB;Dbxref=GeneID:102175897;Name=FETUB;gbkey=Gene;gene=FETUB;gene_biotype=protein_coding	14912
chr18	10025001	10100000	chr18	Gnomon	gene	10066060	10076689	.	-	.	ID=gene-MPHOSPH6;Dbxref=GeneID:102182161;Name=MPHOSPH6;gbkey=Gene;gene=MPHOSPH6;gene_biotype=protein_coding	10630
chr1	81225001	81275000	chr1	Gnomon	gene	81081005	81245002	.	+	.	ID=gene-IGF2BP2;Dbxref=GeneID:102179703;Name=IGF2BP2;gbkey=Gene;gene=IGF2BP2;gene_biotype=protein_coding	20001
chr1	81225001	81275000	chr1	Gnomon	gene	81240819	81293201	.	-	.	ID=gene-SENP2;Dbxref=GeneID:102179984;Name=SENP2;gbkey=Gene;gene=SENP2;gene_biotype=protein_coding	34182
chr18	14425001	14475000	chr18	Gnomon	gene	14385951	14433723	.	-	.	ID=gene-ZCCHC14;Dbxref=GeneID:102186144;Name=ZCCHC14;gbkey=Gene;gene=ZCCHC14;gene_biotype=protein_coding	8722
chr18	14575001	14650000	chr18	Gnomon	gene	14541671	14621256	.	+	.	ID=gene-JPH3;Dbxref=GeneID:102186423;Name=JPH3;gbkey=Gene;gene=JPH3;gene_biotype=protein_coding	46255
chr18	14575001	14650000	chr18	Gnomon	gene	14620550	14652253	.	-	.	ID=gene-KLHDC4;Dbxref=GeneID:102186712;Name=KLHDC4;gbkey=Gene;gene=KLHDC4;gene_biotype=protein_coding	29451
chr18	14650001	14700000	chr18	Gnomon	gene	14652313	14654628	.	+	.	ID=gene-LOC108637960;Dbxref=GeneID:108637960;Name=LOC108637960;gbkey=Gene;gene=LOC108637960;gene_biotype=lncRNA	2316
chr18	14750001	14800000	chr18	Gnomon	gene	14745215	14771479	.	-	.	ID=gene-CA5A;Dbxref=GeneID:102191071;Name=CA5A;gbkey=Gene;gene=CA5A;gene_biotype=protein_coding	21478
chr18	14750001	14800000	chr18	Gnomon	gene	14784395	14855786	.	+	.	ID=gene-BANP;Dbxref=GeneID:102191360;Name=BANP;gbkey=Gene;gene=BANP;gene_biotype=protein_coding	15606
chr18	15625001	15675000	chr18	Gnomon	gene	15607271	15651676	.	+	.	ID=gene-ACSF3;Dbxref=GeneID:102169989;Name=ACSF3;gbkey=Gene;gene=ACSF3;gene_biotype=protein_coding	26675
chr18	15625001	15675000	chr18	Gnomon	gene	15663350	15682385	.	+	.	ID=gene-CDH15;Dbxref=GeneID:102191361;Name=CDH15;gbkey=Gene;gene=CDH15;gene_biotype=protein_coding	11651
chr18	19050001	19100000	chr18	Gnomon	gene	19001645	19345064	.	+	.	ID=gene-ZNF423;Dbxref=GeneID:102185025;Name=ZNF423;gbkey=Gene;gene=ZNF423;gene_biotype=protein_coding	49999
chr18	20325001	20375000	chr18	Gnomon	gene	20284238	20338337	.	+	.	ID=gene-N4BP1;Dbxref=GeneID:102177272;Name=N4BP1;gbkey=Gene;gene=N4BP1;gene_biotype=protein_coding	13336
chr18	21350001	21400000	chr18	Gnomon	gene	21194685	21426367	.	-	.	ID=gene-PHKB;Dbxref=GeneID:102175235;Name=PHKB;gbkey=Gene;gene=PHKB;gene_biotype=protein_coding	49999
chr18	22100001	22150000	chr18	Gnomon	gene	22110173	22119351	.	-	.	ID=gene-LOC102173492;Dbxref=GeneID:102173492;Name=LOC102173492;gbkey=Gene;gene=LOC102173492;gene_biotype=lncRNA	9179
chr18	22100001	22150000	chr18	Gnomon	gene	22119396	22154779	.	+	.	ID=gene-C18H16orf87;Dbxref=GeneID:102182248;Name=C18H16orf87;gbkey=Gene;gene=C18H16orf87;gene_biotype=protein_coding	30605
chr18	225001	300000	chr18	Gnomon	gene	231700	369311	.	+	.	ID=gene-DCDC2;Dbxref=GeneID:102170011;Name=DCDC2;gbkey=Gene;gene=DCDC2;gene_biotype=protein_coding	68301
chr18	22950001	23000000	chr18	Gnomon	gene	22930290	23150218	.	+	.	ID=gene-CHD9;Dbxref=GeneID:102180418;Name=CHD9;gbkey=Gene;gene=CHD9;gene_biotype=protein_coding	49999
chr18	22950001	23000000	chr18	Gnomon	gene	22944535	22950867	.	-	.	ID=gene-LOC108637966;Dbxref=GeneID:108637966;Name=LOC108637966;gbkey=Gene;gene=LOC108637966;gene_biotype=lncRNA	866
chr18	23650001	23700000	chr18	BestRefSeq	gene	23418852	23845211	.	+	.	ID=gene-FTO;Dbxref=GeneID:102183353;Name=FTO;description=fat mass and obesity associated;gbkey=Gene;gene=FTO;gene_biotype=protein_coding	49999
chr18	24925001	24975000	chr18	tRNAscan-SE	gene	24928581	24928653	.	+	.	ID=gene-TRNAA-AGC-8;Dbxref=GeneID:108638145;Name=TRNAA-AGC;gbkey=Gene;gene=TRNAA-AGC;gene_biotype=tRNA	73
chr18	25300001	25350000	chr18	Gnomon	gene	25320319	25348147	.	+	.	ID=gene-LOC102188073;Dbxref=GeneID:102188073;Name=LOC102188073;gbkey=Gene;gene=LOC102188073;gene_biotype=protein_coding	27829
chr18	25550001	25600000	chr18	Gnomon	gene	25529548	25562473	.	-	.	ID=gene-OGFOD1;Dbxref=GeneID:102187156;Name=OGFOD1;gbkey=Gene;gene=OGFOD1;gene_biotype=protein_coding	12472
chr18	25550001	25600000	chr18	Gnomon	gene	25562650	25576186	.	+	.	ID=gene-NUDT21;Dbxref=GeneID:102186896;Name=NUDT21;gbkey=Gene;gene=NUDT21;gene_biotype=protein_coding	13537
chr18	25550001	25600000	chr18	Gnomon	gene	25584218	25629448	.	+	.	ID=gene-AMFR;Dbxref=GeneID:102186621;Name=AMFR;gbkey=Gene;gene=AMFR;gene_biotype=protein_coding	15783
chr18	26300001	26350000	chr18	Gnomon	gene	26277640	26323738	.	+	.	ID=gene-SLC12A3;Dbxref=GeneID:102188619;Name=SLC12A3;gbkey=Gene;gene=SLC12A3;gene_biotype=protein_coding	23737
chr18	26300001	26350000	chr18	Gnomon	gene	26328179	26340158	.	+	.	ID=gene-HERPUD1;Dbxref=GeneID:102188888;Name=HERPUD1;gbkey=Gene;gene=HERPUD1;gene_biotype=protein_coding	11980
chr18	26300001	26350000	chr18	Gnomon	gene	26345717	26353329	.	+	.	ID=gene-LOC102189982;Dbxref=GeneID:102189982;Name=LOC102189982;gbkey=Gene;gene=LOC102189982;gene_biotype=lncRNA	4284
chr18	26750001	26800000	chr18	Gnomon	gene	26740199	26752246	.	+	.	ID=gene-CX3CL1;Dbxref=GeneID:102189703;Name=CX3CL1;gbkey=Gene;gene=CX3CL1;gene_biotype=protein_coding	2245
chr18	26750001	26800000	chr18	Gnomon	gene	26782330	26785210	.	+	.	ID=gene-CCL17;Dbxref=GeneID:108638110;Name=CCL17;gbkey=Gene;gene=CCL17;gene_biotype=protein_coding	2881
chr18	26750001	26800000	chr18	Gnomon	gene	26790469	26793357	.	+	.	ID=gene-LOC102169211;Dbxref=GeneID:102169211;Name=LOC102169211;gbkey=Gene;gene=LOC102169211;gene_biotype=protein_coding	2889
chr18	2850001	2900000	chr18	Gnomon	gene	2830052	2869034	.	-	.	ID=gene-SF3B3;Dbxref=GeneID:102170169;Name=SF3B3;gbkey=Gene;gene=SF3B3;gene_biotype=protein_coding	19033
chr18	2850001	2900000	chr18	Gnomon	gene	2869300	2894439	.	+	.	ID=gene-COG4;Dbxref=GeneID:102170450;Name=COG4;gbkey=Gene;gene=COG4;gene_biotype=protein_coding	25140
chr18	2850001	2900000	chr18	Gnomon	gene	2894690	2911200	.	-	.	ID=gene-FUK;Dbxref=GeneID:102173959;Name=FUK;gbkey=Gene;gene=FUK;gene_biotype=protein_coding	5311
chr18	30575001	30625000	chr18	tRNAscan-SE	gene	30577449	30577521	.	-	.	ID=gene-TRNAD-GUC-13;Dbxref=GeneID:108638178;Name=TRNAD-GUC;gbkey=Gene;gene=TRNAD-GUC;gene_biotype=tRNA	73
chr1	83225001	83275000	chr1	Gnomon	gene	83232769	83289469	.	+	.	ID=gene-KLHL6;Dbxref=GeneID:102188632;Name=KLHL6;gbkey=Gene;gene=KLHL6;gene_biotype=protein_coding	42232
chr18	3300001	3350000	chr18	Gnomon	gene	3317209	3352503	.	-	.	ID=gene-RFWD3;Dbxref=GeneID:102171731;Name=RFWD3;gbkey=Gene;gene=RFWD3;gene_biotype=protein_coding	32792
chr1	83475001	83525000	chr1	Gnomon	gene	83333199	83613814	.	+	.	ID=gene-MCF2L2;Dbxref=GeneID:102184378;Name=MCF2L2;gbkey=Gene;gene=MCF2L2;gene_biotype=protein_coding	49999
chr1	83475001	83525000	chr1	Gnomon	gene	83487202	83492180	.	-	.	ID=gene-LOC108635871;Dbxref=GeneID:108635871;Name=LOC108635871;gbkey=Gene;gene=LOC108635871;gene_biotype=lncRNA	4979
chr1	83475001	83525000	chr1	Gnomon	gene	83504908	83522015	.	-	.	ID=gene-B3GNT5;Dbxref=GeneID:102189161;Name=B3GNT5;gbkey=Gene;gene=B3GNT5;gene_biotype=protein_coding	17108
chr18	37300001	37350000	chr18	Gnomon	gene	37314457	37315303	.	+	.	ID=gene-LOC102170170;Dbxref=GeneID:102170170;Name=LOC102170170;gbkey=Gene;gene=LOC102170170;gene_biotype=protein_coding	847
chr18	37300001	37350000	chr18	Gnomon	gene	37316618	37388739	.	+	.	ID=gene-CDH1;Dbxref=GeneID:102170451;Name=CDH1;gbkey=Gene;gene=CDH1;gene_biotype=protein_coding	33383
chr18	3775001	3850000	chr18	Gnomon	gene	3788906	3793493	.	-	.	ID=gene-LOC102173875;Dbxref=GeneID:102173875;Name=LOC102173875;gbkey=Gene;gene=LOC102173875;gene_biotype=protein_coding	4588
chr18	3775001	3850000	chr18	Gnomon	gene	3801163	3804262	.	+	.	ID=gene-LOC102174148;Dbxref=GeneID:102174148;Name=LOC102174148;gbkey=Gene;gene=LOC102174148;gene_biotype=protein_coding	3100
chr18	3775001	3850000	chr18	Gnomon	gene	3804721	3808857	.	+	.	ID=gene-LOC102176156;Dbxref=GeneID:102176156;Name=LOC102176156;gbkey=Gene;gene=LOC102176156;gene_biotype=protein_coding	4137
chr18	3775001	3850000	chr18	Gnomon	gene	3809751	3843150	.	-	.	ID=gene-BCAR1;Dbxref=GeneID:102176451;Name=BCAR1;gbkey=Gene;gene=BCAR1;gene_biotype=protein_coding	33400
chr18	4050001	4100000	chr18	Gnomon	gene	4056553	4074557	.	-	.	ID=gene-LOC102176721;Dbxref=GeneID:102176721;Name=LOC102176721;gbkey=Gene;gene=LOC102176721;gene_biotype=protein_coding	18005
chr18	4050001	4100000	chr18	Gnomon	gene	4076130	4099771	.	-	.	ID=gene-TMEM231;Dbxref=GeneID:102175885;Name=TMEM231;gbkey=Gene;gene=TMEM231;gene_biotype=protein_coding	23642
chr18	41225001	41275000	chr18	Gnomon	gene	41018018	41364695	.	+	.	ID=gene-HYDIN;Dbxref=GeneID:102186513;Name=HYDIN;gbkey=Gene;gene=HYDIN;gene_biotype=protein_coding	49999
chr18	41300001	41350000	chr18	Gnomon	gene	41018018	41364695	.	+	.	ID=gene-HYDIN;Dbxref=GeneID:102186513;Name=HYDIN;gbkey=Gene;gene=HYDIN;gene_biotype=protein_coding	49999
chr18	41600001	41650000	chr18	Gnomon	gene	41592961	41604655	.	+	.	ID=gene-CCNE1;Dbxref=GeneID:102184185;Name=CCNE1;gbkey=Gene;gene=CCNE1;gene_biotype=protein_coding	4654
chr18	41600001	41650000	chr18	Gnomon	gene	41609030	41617630	.	-	.	ID=gene-LOC106503103;Dbxref=GeneID:106503103;Name=LOC106503103;gbkey=Gene;gene=LOC106503103;gene_biotype=lncRNA	8601
chr18	42050001	42100000	chr18	Gnomon	gene	41939795	42392313	.	+	.	ID=gene-ZNF536;Dbxref=GeneID:102184464;Name=ZNF536;gbkey=Gene;gene=ZNF536;gene_biotype=protein_coding	49999
chr18	42100001	42150000	chr18	Gnomon	gene	41939795	42392313	.	+	.	ID=gene-ZNF536;Dbxref=GeneID:102184464;Name=ZNF536;gbkey=Gene;gene=ZNF536;gene_biotype=protein_coding	49999
chr18	42175001	42225000	chr18	Gnomon	gene	41939795	42392313	.	+	.	ID=gene-ZNF536;Dbxref=GeneID:102184464;Name=ZNF536;gbkey=Gene;gene=ZNF536;gene_biotype=protein_coding	49999
chr18	43050001	43100000	chr18	Gnomon	gene	43019363	43087298	.	-	.	ID=gene-TSHZ3;Dbxref=GeneID:102187620;Name=TSHZ3;gbkey=Gene;gene=TSHZ3;gene_biotype=protein_coding	37297
chr18	44700001	44750000	chr18	Gnomon	gene	44690214	44702235	.	+	.	ID=gene-LRP3;Dbxref=GeneID:102190064;Name=LRP3;gbkey=Gene;gene=LRP3;gene_biotype=protein_coding	2234
chr18	44700001	44750000	chr18	Gnomon	gene	44702336	44719125	.	-	.	ID=gene-SLC7A10;Dbxref=GeneID:102190347;Name=SLC7A10;gbkey=Gene;gene=SLC7A10;gene_biotype=protein_coding	16790
chr18	45375001	45425000	chr18	Gnomon	gene	45381807	45386063	.	-	.	ID=gene-LOC102188164;Dbxref=GeneID:102188164;Name=LOC102188164;gbkey=Gene;gene=LOC102188164;gene_biotype=lncRNA	4257
chr18	45650001	45725000	chr18	Gnomon	gene	45648487	45701717	.	+	.	ID=gene-LSM14A;Dbxref=GeneID:102191167;Name=LSM14A;gbkey=Gene;gene=LSM14A;gene_biotype=protein_coding	51716
chr18	46450001	46500000	chr18	Gnomon	gene	46492537	46508255	.	-	.	ID=gene-LOC106503116;Dbxref=GeneID:106503116;Name=LOC106503116;gbkey=Gene;gene=LOC106503116;gene_biotype=lncRNA	7464
chr18	46575001	46625000	chr18	Gnomon	gene	46566445	46591437	.	+	.	ID=gene-GRAMD1A;Dbxref=GeneID:102189151;Name=GRAMD1A;gbkey=Gene;gene=GRAMD1A;gene_biotype=protein_coding	16436
chr18	46575001	46625000	chr18	Gnomon	gene	46594819	46605076	.	+	.	ID=gene-SCN1B;Dbxref=GeneID:102169508;Name=SCN1B;gbkey=Gene;gene=SCN1B;gene_biotype=protein_coding	10258
chr18	46575001	46625000	chr18	Gnomon	gene	46606385	46626150	.	+	.	ID=gene-HPN;Dbxref=GeneID:102188889;Name=HPN;gbkey=Gene;gene=HPN;gene_biotype=protein_coding	18616
chr18	46825001	46875000	chr18	Gnomon	gene	46829145	46845512	.	+	.	ID=gene-MAG;Dbxref=GeneID:102185683;Name=MAG;gbkey=Gene;gene=MAG;gene_biotype=protein_coding	16368
chr18	46825001	46875000	chr18	Gnomon	gene	46861142	46875074	.	+	.	ID=gene-CD22;Dbxref=GeneID:102185210;Name=CD22;gbkey=Gene;gene=CD22;gene_biotype=protein_coding	13859
chr18	47875001	47925000	chr18	Gnomon	gene	47848210	47886654	.	+	.	ID=gene-ZNF260;Dbxref=GeneID:102175887;Name=ZNF260;gbkey=Gene;gene=ZNF260;gene_biotype=protein_coding	11653
chr18	47875001	47925000	chr18	Gnomon	gene	47894186	47980263	.	+	.	ID=gene-LOC102191363;Dbxref=GeneID:102191363;Name=LOC102191363;gbkey=Gene;gene=LOC102191363;gene_biotype=protein_coding	30815
chr18	48175001	48225000	chr18	Gnomon	gene	48193654	48206250	.	+	.	ID=gene-LOC102168757;Dbxref=GeneID:102168757;Name=LOC102168757;gbkey=Gene;gene=LOC102168757;gene_biotype=protein_coding	12597
chr18	48175001	48225000	chr18	tRNAscan-SE	gene	48190215	48190286	.	-	.	ID=gene-TRNAE-UUC-71;Dbxref=GeneID:108638187;Name=TRNAE-UUC;gbkey=Gene;gene=TRNAE-UUC;gene_biotype=tRNA	72
chr18	48225001	48275000	chr18	Gnomon	gene	48224296	48239179	.	+	.	ID=gene-HKR1;Dbxref=GeneID:102176158;Name=HKR1;gbkey=Gene;gene=HKR1;gene_biotype=protein_coding	14178
chr18	48225001	48275000	chr18	Gnomon	gene	48244756	48257500	.	+	.	ID=gene-ZNF527;Dbxref=GeneID:102174420;Name=ZNF527;gbkey=Gene;gene=ZNF527;gene_biotype=protein_coding	12745
chr1	84850001	84900000	chr1	tRNAscan-SE	gene	84862125	84862196	.	-	.	ID=gene-TRNAW-CCA;Dbxref=GeneID:108636969;Name=TRNAW-CCA;gbkey=Gene;gene=TRNAW-CCA;gene_biotype=tRNA	72
chr18	48525001	48575000	chr18	Gnomon	gene	48528276	48541322	.	+	.	ID=gene-LOC106503117;Dbxref=GeneID:106503117;Name=LOC106503117;gbkey=Gene;gene=LOC106503117;gene_biotype=protein_coding	13047
chr18	48525001	48575000	chr18	Gnomon	gene	48547169	48568657	.	+	.	ID=gene-LOC102174867;Dbxref=GeneID:102174867;Name=LOC102174867;gbkey=Gene;gene=LOC102174867;gene_biotype=protein_coding	21489
chr18	48525001	48575000	chr18	Gnomon	gene	48569807	48571098	.	+	.	ID=gene-LOC102176453;Dbxref=GeneID:102176453;Name=LOC102176453;gbkey=Gene;gene=LOC102176453;gene_biotype=protein_coding	1292
chr18	49800001	49850000	chr18	Gnomon	gene	49797839	49800985	.	-	.	ID=gene-LOC106503127;Dbxref=GeneID:106503127;Name=LOC106503127;gbkey=Gene;gene=LOC106503127;gene_biotype=lncRNA	984
chr18	49800001	49850000	chr18	Gnomon	gene	49800973	49804830	.	+	.	ID=gene-NCCRP1;Dbxref=GeneID:102182338;Name=NCCRP1;gbkey=Gene;gene=NCCRP1;gene_biotype=protein_coding	3858
chr18	49800001	49850000	chr18	Gnomon	gene	49806056	49807510	.	-	.	ID=gene-SYCN;Dbxref=GeneID:106503128;Name=SYCN;gbkey=Gene;gene=SYCN;gene_biotype=lncRNA	1455
chr18	49800001	49850000	chr18	Gnomon	gene	49827262	49828600	.	-	.	ID=gene-LOC102182821;Dbxref=GeneID:102182821;Name=LOC102182821;gbkey=Gene;gene=LOC102182821;gene_biotype=protein_coding	1339
chr18	49800001	49850000	chr18	Gnomon	gene	49831846	49833568	.	-	.	ID=gene-LOC108638068;Dbxref=GeneID:108638068;Name=LOC108638068;gbkey=Gene;gene=LOC108638068;gene_biotype=protein_coding	1723
chr18	49800001	49850000	chr18	Gnomon	gene	49840088	49841870	.	+	.	ID=gene-LOC108638069;Dbxref=GeneID:108638069;Name=LOC108638069;gbkey=Gene;gene=LOC108638069;gene_biotype=protein_coding	1783
chr18	49800001	49850000	chr18	Gnomon	gene	49841870	49846609	.	+	.	ID=gene-LOC108638070;Dbxref=GeneID:108638070;Name=LOC108638070;gbkey=Gene;gene=LOC108638070;gene_biotype=protein_coding	4740
chr1	85000001	85050000	chr1	BestRefSeq	gene	85009956	85010918	.	-	.	ID=gene-SOX2;Dbxref=GeneID:100861576;Name=SOX2;description=SRY-box 2;gbkey=Gene;gene=SOX2;gene_biotype=protein_coding	963
chr1	85000001	85050000	chr1	Gnomon	gene	84979553	85024085	.	-	.	ID=gene-LOC106502138;Dbxref=GeneID:106502138;Name=LOC106502138;gbkey=Gene;gene=LOC106502138;gene_biotype=lncRNA	24084
chr18	50175001	50225000	chr18	Gnomon	gene	50192991	50194922	.	+	.	ID=gene-LOC102184749;Dbxref=GeneID:102184749;Name=LOC102184749;gbkey=Gene;gene=LOC102184749;gene_biotype=protein_coding	1932
chr18	50175001	50225000	chr18	Gnomon	gene	50217515	50225013	.	+	.	ID=gene-LEUTX;Dbxref=GeneID:106503102;Name=LEUTX;gbkey=Gene;gene=LEUTX;gene_biotype=protein_coding	7486
chr18	50850001	50900000	chr18	Gnomon	gene	50842616	50866502	.	-	.	ID=gene-NUMBL;Dbxref=GeneID:102188890;Name=NUMBL;gbkey=Gene;gene=NUMBL;gene_biotype=protein_coding	16501
chr18	50850001	50900000	chr18	Gnomon	gene	50867354	50885361	.	-	.	ID=gene-COQ8B;Dbxref=GeneID:102189512;Name=COQ8B;gbkey=Gene;gene=COQ8B;gene_biotype=protein_coding	18008
chr18	50850001	50900000	chr18	Gnomon	gene	50888435	50906193	.	+	.	ID=gene-ITPKC;Dbxref=GeneID:102189152;Name=ITPKC;gbkey=Gene;gene=ITPKC;gene_biotype=protein_coding	11566
chr18	52275001	52325000	chr18	Gnomon	gene	52273400	52282689	.	+	.	ID=gene-LYPD4;Dbxref=GeneID:102176159;Name=LYPD4;gbkey=Gene;gene=LYPD4;gene_biotype=protein_coding	7688
chr18	52275001	52325000	chr18	Gnomon	gene	52297528	52305332	.	-	.	ID=gene-LOC102180421;Dbxref=GeneID:102180421;Name=LOC102180421;gbkey=Gene;gene=LOC102180421;gene_biotype=protein_coding	7805
chr18	52275001	52325000	chr18	Gnomon	gene	52308791	52313861	.	-	.	ID=gene-LOC108637988;Dbxref=GeneID:108637988;Name=LOC108637988;gbkey=Gene;gene=LOC108637988;gene_biotype=protein_coding	5071
chr18	52275001	52325000	chr18	Gnomon	gene	52321983	52333413	.	-	.	ID=gene-LOC106501782;Dbxref=GeneID:106501782;Name=LOC106501782;gbkey=Gene;gene=LOC106501782;gene_biotype=protein_coding	3018
chr18	52525001	52575000	chr18	Gnomon	gene	52529011	52535683	.	-	.	ID=gene-CXCL17;Dbxref=GeneID:102181231;Name=CXCL17;gbkey=Gene;gene=CXCL17;gene_biotype=protein_coding	6673
chr18	52525001	52575000	chr18	Gnomon	gene	52543976	52559423	.	+	.	ID=gene-LOC108637992;Dbxref=GeneID:108637992;Name=LOC108637992;gbkey=Gene;gene=LOC108637992;gene_biotype=lncRNA	15448
chr18	52525001	52575000	chr18	Gnomon	gene	52560579	52571634	.	+	.	ID=gene-CD177;Dbxref=GeneID:102181530;Name=CD177;gbkey=Gene;gene=CD177;gene_biotype=protein_coding	11056
chr18	52775001	52825000	chr18	Gnomon	gene	52755898	52778693	.	-	.	ID=gene-XRCC1;Dbxref=GeneID:102183814;Name=XRCC1;gbkey=Gene;gene=XRCC1;gene_biotype=protein_coding	3692
chr18	52775001	52825000	chr18	Gnomon	gene	52779378	52783731	.	+	.	ID=gene-LOC108637993;Dbxref=GeneID:108637993;Name=LOC108637993;gbkey=Gene;gene=LOC108637993;gene_biotype=protein_coding	4354
chr18	52775001	52825000	chr18	Gnomon	gene	52799962	52804129	.	+	.	ID=gene-LOC102183358;Dbxref=GeneID:102183358;Name=LOC102183358;gbkey=Gene;gene=LOC102183358;gene_biotype=protein_coding	4168
chr18	53050001	53100000	chr18	Gnomon	gene	53040073	53053603	.	-	.	ID=gene-KCNN4;Dbxref=GeneID:102187889;Name=KCNN4;gbkey=Gene;gene=KCNN4;gene_biotype=protein_coding	3602
chr18	53050001	53100000	chr18	Gnomon	gene	53068560	53073021	.	-	.	ID=gene-LYPD5;Dbxref=GeneID:102188342;Name=LYPD5;gbkey=Gene;gene=LYPD5;gene_biotype=protein_coding	4462
chr18	54000001	54050000	chr18	Gnomon	gene	53975440	54005503	.	+	.	ID=gene-MARK4;Dbxref=GeneID:102187523;Name=MARK4;gbkey=Gene;gene=MARK4;gene_biotype=protein_coding	5502
chr18	54000001	54050000	chr18	Gnomon	gene	54008703	54018134	.	-	.	ID=gene-CKM;Dbxref=GeneID:102170262;Name=CKM;gbkey=Gene;gene=CKM;gene_biotype=protein_coding	9432
chr18	54000001	54050000	chr18	Gnomon	gene	54026730	54035199	.	+	.	ID=gene-KLC3;Dbxref=GeneID:102187797;Name=KLC3;gbkey=Gene;gene=KLC3;gene_biotype=protein_coding	8470
chr18	54000001	54050000	chr18	Gnomon	gene	54034827	54051245	.	-	.	ID=gene-ERCC2;Dbxref=GeneID:102188076;Name=ERCC2;gbkey=Gene;gene=ERCC2;gene_biotype=protein_coding	15174
chr18	54425001	54475000	chr18	Gnomon	gene	54408673	54441932	.	-	.	ID=gene-SYMPK;Dbxref=GeneID:102173962;Name=SYMPK;gbkey=Gene;gene=SYMPK;gene_biotype=protein_coding	16931
chr18	54425001	54475000	chr18	Gnomon	gene	54442692	54449342	.	+	.	ID=gene-FOXA3;Dbxref=GeneID:102190812;Name=FOXA3;gbkey=Gene;gene=FOXA3;gene_biotype=protein_coding	6651
chr18	54425001	54475000	chr18	Gnomon	gene	54456731	54460929	.	-	.	ID=gene-IRF2BP1;Dbxref=GeneID:102191075;Name=IRF2BP1;gbkey=Gene;gene=IRF2BP1;gene_biotype=protein_coding	4199
chr18	54425001	54475000	chr18	Gnomon	gene	54461281	54469120	.	-	.	ID=gene-MYPOP;Dbxref=GeneID:102191367;Name=MYPOP;gbkey=Gene;gene=MYPOP;gene_biotype=protein_coding	7840
chr18	55425001	55475000	chr18	Gnomon	gene	55418815	55429815	.	-	.	ID=gene-MEIS3;Dbxref=GeneID:102179877;Name=MEIS3;end_range=55429815,.;gbkey=Gene;gene=MEIS3;gene_biotype=protein_coding;partial=true	4814
chr18	55425001	55475000	chr18	Gnomon	gene	55438405	55478684	.	-	.	ID=gene-SLC8A2;Dbxref=GeneID:102171644;Name=SLC8A2;gbkey=Gene;gene=SLC8A2;gene_biotype=protein_coding	36596
chr18	55550001	55600000	chr18	Gnomon	gene	55578170	55579028	.	-	.	ID=gene-LOC108638116;Dbxref=GeneID:108638116;Name=LOC108638116;gbkey=Gene;gene=LOC108638116;gene_biotype=lncRNA	859
chr18	55550001	55600000	chr18	Gnomon	gene	55579297	55654043	.	+	.	ID=gene-GLTSCR1;Dbxref=GeneID:102172752;Name=GLTSCR1;gbkey=Gene;gene=GLTSCR1;gene_biotype=protein_coding	20704
chr18	56000001	56050000	chr18	Gnomon	gene	56025681	56034650	.	+	.	ID=gene-ZNF114;Dbxref=GeneID:102176069;Name=ZNF114;gbkey=Gene;gene=ZNF114;gene_biotype=protein_coding	8970
chr18	56000001	56050000	chr18	Gnomon	gene	56039711	56067984	.	-	.	ID=gene-CCDC114;Dbxref=GeneID:102176355;Name=CCDC114;gbkey=Gene;gene=CCDC114;gene_biotype=protein_coding	10290
chr18	57575001	57625000	chr18	Gnomon	gene	57565010	57586512	.	+	.	ID=gene-POLD1;Dbxref=GeneID:102189063;Name=POLD1;gbkey=Gene;gene=POLD1;gene_biotype=protein_coding	11511
chr18	57575001	57625000	chr18	Gnomon	gene	57587351	57593203	.	+	.	ID=gene-SPIB;Dbxref=GeneID:102175510;Name=SPIB;gbkey=Gene;gene=SPIB;gene_biotype=protein_coding	5853
chr18	57575001	57625000	chr18	Gnomon	gene	57595749	57621844	.	+	.	ID=gene-MYBPC2;Dbxref=GeneID:102189612;Name=MYBPC2;gbkey=Gene;gene=MYBPC2;gene_biotype=protein_coding	26096
chr18	57575001	57625000	chr18	Gnomon	gene	57622156	57628105	.	-	.	ID=gene-FAM71E1;Dbxref=GeneID:102189894;Name=FAM71E1;gbkey=Gene;gene=FAM71E1;gene_biotype=protein_coding	2845
chr18	58050001	58100000	chr18	Gnomon	gene	58043079	58051669	.	-	.	ID=gene-KLK6;Dbxref=GeneID:102178298;Name=KLK6;gbkey=Gene;gene=KLK6;gene_biotype=protein_coding	1668
chr18	58050001	58100000	chr18	Gnomon	gene	58058183	58063422	.	-	.	ID=gene-KLK7;Dbxref=GeneID:102178562;Name=KLK7;gbkey=Gene;gene=KLK7;gene_biotype=protein_coding	5240
chr18	58050001	58100000	chr18	Gnomon	gene	58069574	58075333	.	-	.	ID=gene-KLK8;Dbxref=GeneID:102178849;Name=KLK8;gbkey=Gene;gene=KLK8;gene_biotype=protein_coding	5760
chr18	58050001	58100000	chr18	Gnomon	gene	58076912	58083352	.	-	.	ID=gene-KLK9;Dbxref=GeneID:102179128;Name=KLK9;gbkey=Gene;gene=KLK9;gene_biotype=protein_coding	6441
chr18	58050001	58100000	chr18	Gnomon	gene	58086033	58091972	.	-	.	ID=gene-KLK10;Dbxref=GeneID:102168758;Name=KLK10;gbkey=Gene;gene=KLK10;gene_biotype=protein_coding	5940
chr18	58050001	58100000	chr18	Gnomon	gene	58090088	58090979	.	+	.	ID=gene-LOC106503145;Dbxref=GeneID:106503145;Name=LOC106503145;gbkey=Gene;gene=LOC106503145;gene_biotype=lncRNA	892
chr18	58050001	58100000	chr18	Gnomon	gene	58093460	58098321	.	-	.	ID=gene-KLK11;Dbxref=GeneID:102179409;Name=KLK11;gbkey=Gene;gene=KLK11;gene_biotype=protein_coding	4862
chr18	58100001	58150000	chr18	Gnomon	gene	58099253	58107207	.	-	.	ID=gene-KLK12;Dbxref=GeneID:102179696;Name=KLK12;gbkey=Gene;gene=KLK12;gene_biotype=protein_coding	7206
chr18	58100001	58150000	chr18	Gnomon	gene	58112445	58122096	.	-	.	ID=gene-KLK13;Dbxref=GeneID:102180530;Name=KLK13;gbkey=Gene;gene=KLK13;gene_biotype=protein_coding	9652
chr18	58100001	58150000	chr18	Gnomon	gene	58130984	58136939	.	-	.	ID=gene-KLK14;Dbxref=GeneID:102169043;Name=KLK14;gbkey=Gene;gene=KLK14;gene_biotype=protein_coding	5956
chr18	58400001	58450000	chr18	Gnomon	gene	58395388	58436361	.	+	.	ID=gene-IGLON5;Dbxref=GeneID:102172753;Name=IGLON5;gbkey=Gene;gene=IGLON5;gene_biotype=protein_coding	36360
chr18	58400001	58450000	chr18	Gnomon	gene	58436507	58451173	.	-	.	ID=gene-VSIG10L;Dbxref=GeneID:102183591;Name=VSIG10L;gbkey=Gene;gene=VSIG10L;gene_biotype=protein_coding	13494
chr18	5850001	5900000	chr18	Gnomon	gene	5739392	5885321	.	-	.	ID=gene-ADAMTS18;Dbxref=GeneID:102177826;Name=ADAMTS18;gbkey=Gene;gene=ADAMTS18;gene_biotype=protein_coding	35320
chr18	58675001	58725000	chr18	BestRefSeq	gene	58704941	58705010	.	+	.	ID=gene-MIR99B;Dbxref=GeneID:104797286,miRBase:MI0030846;Name=MIR99B;description=microRNA 99b;gbkey=Gene;gene=MIR99B;gene_biotype=miRNA;gene_synonym=chi-mir-99b	70
chr18	58675001	58725000	chr18	BestRefSeq	gene	58705096	58705204	.	+	.	ID=gene-MIRLET7E;Dbxref=GeneID:104795702,miRBase:MI0030583;Name=MIRLET7E;description=microRNA let-7e;gbkey=Gene;gene=MIRLET7E;gene_biotype=miRNA;gene_synonym=chi-let-7e	109
chr18	58675001	58725000	chr18	Gnomon	gene	58675283	58679126	.	-	.	ID=gene-LOC102188938;Dbxref=GeneID:102188938;Name=LOC102188938;gbkey=Gene;gene=LOC102188938;gene_biotype=protein_coding	3844
chr18	58675001	58725000	chr18	Gnomon	gene	58680246	58684743	.	-	.	ID=gene-LOC102180073;Dbxref=GeneID:102180073;Name=LOC102180073;gbkey=Gene;gene=LOC102180073;gene_biotype=protein_coding	4498
chr18	58675001	58725000	chr18	Gnomon	gene	58717578	58728892	.	-	.	ID=gene-HAS1;Dbxref=GeneID:102180619;Name=HAS1;gbkey=Gene;gene=HAS1;gene_biotype=protein_coding	7423
chr18	59150001	59200000	chr18	Gnomon	gene	59156306	59157235	.	+	.	ID=gene-LOC102177653;Dbxref=GeneID:102177653;Name=LOC102177653;gbkey=Gene;gene=LOC102177653;gene_biotype=protein_coding	930
chr18	59275001	59325000	chr18	Gnomon	gene	59281094	59314642	.	-	.	ID=gene-LOC102178761;Dbxref=GeneID:102178761;Name=LOC102178761;gbkey=Gene;gene=LOC102178761;gene_biotype=lncRNA	33549
chr18	61150001	61200000	chr18	Gnomon	gene	61178651	61185935	.	-	.	ID=gene-LOC102173183;Dbxref=GeneID:102173183;Name=LOC102173183;gbkey=Gene;gene=LOC102173183;gene_biotype=protein_coding	7285
chr18	61875001	61925000	chr18	Gnomon	gene	61854051	61877824	.	+	.	ID=gene-LOC102188077;Dbxref=GeneID:102188077;Name=LOC102188077;gbkey=Gene;gene=LOC102188077;gene_biotype=protein_coding	2823
chr18	61875001	61925000	chr18	Gnomon	gene	61882096	61884197	.	+	.	ID=gene-LOC108638039;Dbxref=GeneID:108638039;Name=LOC108638039;gbkey=Gene;gene=LOC108638039;gene_biotype=lncRNA	2102
chr18	61875001	61925000	chr18	Gnomon	gene	61887818	61891475	.	+	.	ID=gene-LOC102188345;Dbxref=GeneID:102188345;Name=LOC102188345;gbkey=Gene;gene=LOC102188345;gene_biotype=protein_coding	3658
chr18	61875001	61925000	chr18	Gnomon	gene	61901204	61984796	.	+	.	ID=gene-LOC102188624;Dbxref=GeneID:102188624;Name=LOC102188624;gbkey=Gene;gene=LOC102188624;gene_biotype=protein_coding	23797
chr18	61875001	61925000	chr18	Gnomon	gene	61914469	61935453	.	-	.	ID=gene-LOC108638038;Dbxref=GeneID:108638038;Name=LOC108638038;gbkey=Gene;gene=LOC108638038;gene_biotype=protein_coding	10532
chr18	62800001	62850000	chr18	Gnomon	gene	62809793	62835511	.	+	.	ID=gene-LOC108633258;Dbxref=GeneID:108633258;Name=LOC108633258;gbkey=Gene;gene=LOC108633258;gene_biotype=protein_coding	25719
chr18	63175001	63225000	chr18	Gnomon	gene	63164215	63193915	.	+	.	ID=gene-LOC102174328;Dbxref=GeneID:102174328;Name=LOC102174328;gbkey=Gene;gene=LOC102174328;gene_biotype=protein_coding	18914
chr18	63175001	63225000	chr18	Gnomon	gene	63207480	63212369	.	+	.	ID=gene-LOC102174869;Dbxref=GeneID:102174869;Name=LOC102174869;gbkey=Gene;gene=LOC102174869;gene_biotype=protein_coding	4890
chr18	63275001	63325000	chr18	Gnomon	gene	63312321	63314712	.	+	.	ID=gene-MYADM;Dbxref=GeneID:102170725;Name=MYADM;gbkey=Gene;gene=MYADM;gene_biotype=protein_coding	2392
chr18	63275001	63325000	chr18	Gnomon	gene	63318840	63339513	.	+	.	ID=gene-PRKCG;Dbxref=GeneID:102175984;Name=PRKCG;gbkey=Gene;gene=PRKCG;gene_biotype=protein_coding	6161
chr18	6350001	6400000	chr18	Gnomon	gene	6232132	6402103	.	+	.	ID=gene-VAT1L;Dbxref=GeneID:102178848;Name=VAT1L;gbkey=Gene;gene=VAT1L;gene_biotype=protein_coding	49999
chr18	6350001	6400000	chr18	tRNAscan-SE	gene	6355834	6355905	.	+	.	ID=gene-TRNAW-CCA-91;Dbxref=GeneID:108638163;Name=TRNAW-CCA;gbkey=Gene;gene=TRNAW-CCA;gene_biotype=tRNA	72
chr18	64125001	64175000	chr18	Gnomon	gene	64126831	64127877	.	-	.	ID=gene-LOC108638095;Dbxref=GeneID:108638095;Name=LOC108638095;gbkey=Gene;gene=LOC108638095;gene_biotype=protein_coding	1047
chr18	64125001	64175000	chr18	Gnomon	gene	64136851	64147895	.	+	.	ID=gene-GP6;Dbxref=GeneID:102188249;Name=GP6;gbkey=Gene;gene=GP6;gene_biotype=protein_coding	11045
chr18	64125001	64175000	chr18	Gnomon	gene	64150660	64179904	.	-	.	ID=gene-NLRP2;Dbxref=GeneID:102188527;Name=NLRP2;gbkey=Gene;gene=NLRP2;gene_biotype=protein_coding	24341
chr18	64500001	64550000	chr18	Gnomon	gene	64502409	64509559	.	-	.	ID=gene-LOC102189305;Dbxref=GeneID:102189305;Name=LOC102189305;gbkey=Gene;gene=LOC102189305;gene_biotype=protein_coding	7151
chr18	64500001	64550000	chr18	Gnomon	gene	64541725	64546885	.	-	.	ID=gene-LOC106503943;Dbxref=GeneID:106503943;Name=LOC106503943;gbkey=Gene;gene=LOC106503943;gene_biotype=protein_coding	5161
chr18	64500001	64550000	chr18	tRNAscan-SE	gene	64538073	64538144	.	+	.	ID=gene-TRNAC-GCA-215;Dbxref=GeneID:108638168;Name=TRNAC-GCA;gbkey=Gene;gene=TRNAC-GCA;gene_biotype=tRNA	72
chr18	65500001	65550000	chr18	Gnomon	gene	65497752	65506678	.	-	.	ID=gene-LOC102189516;Dbxref=GeneID:102189516;Name=LOC102189516;gbkey=Gene;gene=LOC102189516;gene_biotype=protein_coding	6677
chr18	65500001	65550000	chr18	Gnomon	gene	65512054	65524546	.	-	.	ID=gene-LOC102172380;Dbxref=GeneID:102172380;Name=LOC102172380;gbkey=Gene;gene=LOC102172380;gene_biotype=protein_coding	12493
chr18	65500001	65550000	chr18	Gnomon	gene	65529741	65540357	.	-	.	ID=gene-LOC108638100;Dbxref=GeneID:108638100;Name=LOC108638100;gbkey=Gene;gene=LOC108638100;gene_biotype=protein_coding	10617
chr18	65625001	65675000	chr18	Gnomon	gene	65584632	65662495	.	+	.	ID=gene-LOC108638130;Dbxref=GeneID:108638130;Name=LOC108638130;gbkey=Gene;gene=LOC108638130;gene_biotype=protein_coding	37494
chr18	65800001	65850000	chr18	Gnomon	gene	65840961	65847360	.	-	.	ID=gene-ZIM3;Dbxref=GeneID:102190350;Name=ZIM3;gbkey=Gene;gene=ZIM3;gene_biotype=protein_coding	6400
chr18	65975001	66050000	chr18	Gnomon	gene	65986033	65990803	.	+	.	ID=gene-LOC102173683;Dbxref=GeneID:102173683;Name=LOC102173683;gbkey=Gene;gene=LOC102173683;gene_biotype=protein_coding	4771
chr18	65975001	66050000	chr18	Gnomon	gene	65996951	66004005	.	+	.	ID=gene-ZNF304;Dbxref=GeneID:102174154;Name=ZNF304;gbkey=Gene;gene=ZNF304;gene_biotype=protein_coding	7055
chr18	66250001	66300000	chr18	Gnomon	gene	66254797	66266398	.	-	.	ID=gene-ZNF550;Dbxref=GeneID:106503168;Name=ZNF550;gbkey=Gene;gene=ZNF550;gene_biotype=protein_coding	11602
chr18	66250001	66300000	chr18	Gnomon	gene	66276145	66283909	.	+	.	ID=gene-LOC102179512;Dbxref=GeneID:102179512;Name=LOC102179512;gbkey=Gene;gene=LOC102179512;gene_biotype=protein_coding	7765
chr18	66625001	66675000	chr18	Gnomon	gene	66606326	66701437	.	-	.	ID=gene-LOC102180342;Dbxref=GeneID:102180342;Name=LOC102180342;gbkey=Gene;gene=LOC102180342;gene_biotype=protein_coding	49999
chr18	67075001	67125000	chr18	Gnomon	gene	67064582	67082121	.	+	.	ID=gene-LOC102172005;Dbxref=GeneID:102172005;Name=LOC102172005;gbkey=Gene;gene=LOC102172005;gene_biotype=protein_coding	7120
chr18	67075001	67125000	chr18	Gnomon	gene	67086726	67092345	.	+	.	ID=gene-RPS5;Dbxref=GeneID:102183449;Name=RPS5;gbkey=Gene;gene=RPS5;gene_biotype=protein_coding	5620
chr18	67075001	67125000	chr18	Gnomon	gene	67093577	67097316	.	+	.	ID=gene-RNF225;Dbxref=GeneID:108638131;Name=RNF225;gbkey=Gene;gene=RNF225;gene_biotype=protein_coding	3740
chr18	67075001	67125000	chr18	Gnomon	gene	67107132	67114935	.	+	.	ID=gene-ZNF584;Dbxref=GeneID:108638106;Name=ZNF584;gbkey=Gene;gene=ZNF584;gene_biotype=protein_coding	7804
chr18	67075001	67125000	chr18	Gnomon	gene	67120874	67129394	.	-	.	ID=gene-ZNF132;Dbxref=GeneID:102184277;Name=ZNF132;gbkey=Gene;gene=ZNF132;gene_biotype=protein_coding	4127
chr18	675001	750000	chr18	tRNAscan-SE	gene	704896	704967	.	-	.	ID=gene-TRNAC-GCA-207;Dbxref=GeneID:108638170;Name=TRNAC-GCA;gbkey=Gene;gene=TRNAC-GCA;gene_biotype=tRNA	72
chr18	7400001	7450000	chr18	Gnomon	gene	7392906	7745824	.	-	.	ID=gene-MAF;Dbxref=GeneID:108637954;Name=MAF;gbkey=Gene;gene=MAF;gene_biotype=protein_coding	49999
chr18	7500001	7575000	chr18	Gnomon	gene	7392906	7745824	.	-	.	ID=gene-MAF;Dbxref=GeneID:108637954;Name=MAF;gbkey=Gene;gene=MAF;gene_biotype=protein_coding	74999
chr18	7575001	7625000	chr18	Gnomon	gene	7392906	7745824	.	-	.	ID=gene-MAF;Dbxref=GeneID:108637954;Name=MAF;gbkey=Gene;gene=MAF;gene_biotype=protein_coding	49999
chr1	87650001	87700000	chr1	Gnomon	gene	87658713	87698629	.	+	.	ID=gene-ZMAT3;Dbxref=GeneID:102168942;Name=ZMAT3;gbkey=Gene;gene=ZMAT3;gene_biotype=protein_coding	39917
chr18	7950001	8000000	chr18	Gnomon	gene	7962578	7968715	.	-	.	ID=gene-LOC106504012;Dbxref=GeneID:106504012;Name=LOC106504012;gbkey=Gene;gene=LOC106504012;gene_biotype=protein_coding	6138
chr18	8800001	8850000	chr18	Gnomon	gene	8721057	8888018	.	-	.	ID=gene-CDYL2;Dbxref=GeneID:102178384;Name=CDYL2;gbkey=Gene;gene=CDYL2;gene_biotype=protein_coding	49999
chr18	9325001	9375000	chr18	Gnomon	gene	9282425	9330444	.	+	.	ID=gene-GAN;Dbxref=GeneID:102179800;Name=GAN;gbkey=Gene;gene=GAN;gene_biotype=protein_coding	5443
chr18	9325001	9375000	chr18	Gnomon	gene	9373408	9382797	.	-	.	ID=gene-LOC102181146;Dbxref=GeneID:102181146;Name=LOC102181146;gbkey=Gene;gene=LOC102181146;gene_biotype=lncRNA	1593
chr18	9425001	9475000	chr18	Gnomon	gene	9382422	9588404	.	+	.	ID=gene-CMIP;Dbxref=GeneID:102180070;Name=CMIP;gbkey=Gene;gene=CMIP;gene_biotype=protein_coding	49999
chr18	9525001	9575000	chr18	Gnomon	gene	9382422	9588404	.	+	.	ID=gene-CMIP;Dbxref=GeneID:102180070;Name=CMIP;gbkey=Gene;gene=CMIP;gene_biotype=protein_coding	49999
chr19	10250001	10300000	chr19	Gnomon	gene	10224449	10293082	.	+	.	ID=gene-CLTC;Dbxref=GeneID:102191456;Name=CLTC;gbkey=Gene;gene=CLTC;gene_biotype=protein_coding	43081
chr19	10250001	10300000	chr19	Gnomon	gene	10293078	10301649	.	-	.	ID=gene-PTRH2;Dbxref=GeneID:102169046;Name=PTRH2;gbkey=Gene;gene=PTRH2;gene_biotype=protein_coding	6923
chr19	12000001	12050000	chr19	Gnomon	gene	12017487	12033196	.	+	.	ID=gene-LOC102173776;Dbxref=GeneID:102173776;Name=LOC102173776;gbkey=Gene;gene=LOC102173776;gene_biotype=lncRNA	15710
chr19	12275001	12325000	chr19	Gnomon	gene	12220947	12416743	.	+	.	ID=gene-USP32;Dbxref=GeneID:102174242;Name=USP32;gbkey=Gene;gene=USP32;gene_biotype=protein_coding	49999
chr19	12350001	12400000	chr19	Gnomon	gene	12220947	12416743	.	+	.	ID=gene-USP32;Dbxref=GeneID:102174242;Name=USP32;gbkey=Gene;gene=USP32;gene_biotype=protein_coding	49999
chr19	12875001	12925000	chr19	Gnomon	gene	12877635	12922099	.	-	.	ID=gene-LOC106503189;Dbxref=GeneID:106503189;Name=LOC106503189;gbkey=Gene;gene=LOC106503189;gene_biotype=lncRNA	44465
chr19	12875001	12925000	chr19	Gnomon	gene	12920703	12928185	.	+	.	ID=gene-LHX1;Dbxref=GeneID:102168572;Name=LHX1;gbkey=Gene;gene=LHX1;gene_biotype=protein_coding	4298
chr19	12975001	13050000	chr19	Gnomon	gene	12932845	13044126	.	+	.	ID=gene-AATF;Dbxref=GeneID:102168855;Name=AATF;gbkey=Gene;gene=AATF;gene_biotype=protein_coding	69125
chr19	13250001	13300000	chr19	Gnomon	gene	13063977	13351894	.	-	.	ID=gene-ACACA;Dbxref=GeneID:100861224;Name=ACACA;gbkey=Gene;gene=ACACA;gene_biotype=protein_coding	49999
chr19	13525001	13575000	chr19	Gnomon	gene	13532569	13555311	.	-	.	ID=gene-DDX52;Dbxref=GeneID:102178564;Name=DDX52;gbkey=Gene;gene=DDX52;gene_biotype=protein_coding	22743
chr19	14125001	14175000	chr19	Gnomon	gene	14157361	14164201	.	+	.	ID=gene-CCL5;Dbxref=GeneID:102171272;Name=CCL5;gbkey=Gene;gene=CCL5;gene_biotype=protein_coding	6841
chr19	14125001	14175000	chr19	Gnomon	gene	14167568	14184129	.	+	.	ID=gene-HEATR9;Dbxref=GeneID:102183818;Name=HEATR9;gbkey=Gene;gene=HEATR9;gene_biotype=protein_coding	7433
chr19	14300001	14350000	chr19	Gnomon	gene	14294876	14408027	.	-	.	ID=gene-AP2B1;Dbxref=GeneID:102172093;Name=AP2B1;gbkey=Gene;gene=AP2B1;gene_biotype=protein_coding	49999
chr19	14350001	14400000	chr19	Gnomon	gene	14294876	14408027	.	-	.	ID=gene-AP2B1;Dbxref=GeneID:102172093;Name=AP2B1;gbkey=Gene;gene=AP2B1;gene_biotype=protein_coding	49999
chr19	14425001	14475000	chr19	Gnomon	gene	14422826	14435522	.	+	.	ID=gene-SLFN14;Dbxref=GeneID:102184655;Name=SLFN14;gbkey=Gene;gene=SLFN14;gene_biotype=protein_coding	10521
chr19	14425001	14475000	chr19	Gnomon	gene	14447339	14472216	.	+	.	ID=gene-SLFN11;Dbxref=GeneID:102172655;Name=SLFN11;gbkey=Gene;gene=SLFN11;gene_biotype=protein_coding	24878
chr19	14575001	14625000	chr19	Gnomon	gene	14553922	14584643	.	-	.	ID=gene-UNC45B;Dbxref=GeneID:102172931;Name=UNC45B;gbkey=Gene;gene=UNC45B;gene_biotype=protein_coding	9642
chr19	14575001	14625000	chr19	Gnomon	gene	14592653	14602170	.	+	.	ID=gene-NLE1;Dbxref=GeneID:102185498;Name=NLE1;gbkey=Gene;gene=NLE1;gene_biotype=protein_coding	9518
chr19	14575001	14625000	chr19	Gnomon	gene	14603776	14615609	.	-	.	ID=gene-FNDC8;Dbxref=GeneID:102173225;Name=FNDC8;gbkey=Gene;gene=FNDC8;gene_biotype=protein_coding	11834
chr19	14575001	14625000	chr19	Gnomon	gene	14617102	14628824	.	+	.	ID=gene-RAD51D;Dbxref=GeneID:102185773;Name=RAD51D;gbkey=Gene;gene=RAD51D;gene_biotype=protein_coding	7899
chr19	15450001	15525000	chr19	Gnomon	gene	15523358	15526337	.	-	.	ID=gene-LOC102175436;Dbxref=GeneID:102175436;Name=LOC102175436;gbkey=Gene;gene=LOC102175436;gene_biotype=protein_coding	1643
chr19	17450001	17500000	chr19	Gnomon	gene	17442179	17465839	.	-	.	ID=gene-ZNF207;Dbxref=GeneID:102177464;Name=ZNF207;gbkey=Gene;gene=ZNF207;gene_biotype=protein_coding	15838
chr19	17450001	17500000	chr19	Gnomon	gene	17468925	17481264	.	+	.	ID=gene-C19H17orf75;Dbxref=GeneID:102178852;Name=C19H17orf75;gbkey=Gene;gene=C19H17orf75;gene_biotype=protein_coding	12340
chr19	17450001	17500000	chr19	Gnomon	gene	17483462	17486129	.	-	.	ID=gene-LOC108638253;Dbxref=GeneID:108638253;Name=LOC108638253;gbkey=Gene;gene=LOC108638253;gene_biotype=lncRNA	2668
chr19	17450001	17500000	chr19	Gnomon	gene	17486200	17537985	.	-	.	ID=gene-RHBDL3;Dbxref=GeneID:102187708;Name=RHBDL3;gbkey=Gene;gene=RHBDL3;gene_biotype=protein_coding	13801
chr19	19850001	19900000	chr19	Gnomon	gene	19845452	19857317	.	-	.	ID=gene-PIGS;Dbxref=GeneID:102168480;Name=PIGS;gbkey=Gene;gene=PIGS;gene_biotype=protein_coding	7316
chr19	19850001	19900000	chr19	Gnomon	gene	19859544	19863377	.	-	.	ID=gene-ALDOC;Dbxref=GeneID:102187622;Name=ALDOC;gbkey=Gene;gene=ALDOC;gene_biotype=protein_coding	3834
chr19	19850001	19900000	chr19	Gnomon	gene	19863754	19882746	.	-	.	ID=gene-SPAG5;Dbxref=GeneID:102187891;Name=SPAG5;gbkey=Gene;gene=SPAG5;gene_biotype=protein_coding	18993
chr19	19850001	19900000	chr19	Gnomon	gene	19882756	19883890	.	+	.	ID=gene-LOC102188704;Dbxref=GeneID:102188704;Name=LOC102188704;gbkey=Gene;gene=LOC102188704;gene_biotype=lncRNA	1135
chr19	19850001	19900000	chr19	Gnomon	gene	19884033	19889395	.	-	.	ID=gene-LOC102188438;Dbxref=GeneID:102188438;Name=LOC102188438;gbkey=Gene;gene=LOC102188438;gene_biotype=protein_coding	5363
chr19	19850001	19900000	chr19	Gnomon	gene	19889688	19917783	.	-	.	ID=gene-KIAA0100;Dbxref=GeneID:102188167;Name=KIAA0100;gbkey=Gene;gene=KIAA0100;gene_biotype=protein_coding	10313
chr19	20300001	20350000	chr19	Gnomon	gene	20261708	20363132	.	-	.	ID=gene-MYO18A;Dbxref=GeneID:102170174;Name=MYO18A;gbkey=Gene;gene=MYO18A;gene_biotype=protein_coding	49999
chr19	20300001	20350000	chr19	Gnomon	gene	20324797	20329415	.	+	.	ID=gene-LOC108638259;Dbxref=GeneID:108638259;Name=LOC108638259;gbkey=Gene;gene=LOC108638259;gene_biotype=lncRNA	4619
chr19	21625001	21675000	chr19	Gnomon	gene	21485583	21674117	.	+	.	ID=gene-ABR;Dbxref=GeneID:106503193;Name=ABR;gbkey=Gene;gene=ABR;gene_biotype=protein_coding	49116
chr19	21775001	21825000	chr19	Gnomon	gene	21695641	21855331	.	+	.	ID=gene-NXN;Dbxref=GeneID:102172656;Name=NXN;gbkey=Gene;gene=NXN;gene_biotype=protein_coding	49999
chr19	21900001	21950000	chr19	Gnomon	gene	21899723	21908753	.	-	.	ID=gene-FAM57A;Dbxref=GeneID:102172932;Name=FAM57A;gbkey=Gene;gene=FAM57A;gene_biotype=protein_coding	8752
chr19	21900001	21950000	chr19	Gnomon	gene	21909076	21914643	.	+	.	ID=gene-LOC108638261;Dbxref=GeneID:108638261;Name=LOC108638261;gbkey=Gene;gene=LOC108638261;gene_biotype=lncRNA	5568
chr19	21900001	21950000	chr19	Gnomon	gene	21919149	21927201	.	-	.	ID=gene-LOC106503197;Dbxref=GeneID:106503197;Name=LOC106503197;gbkey=Gene;gene=LOC106503197;gene_biotype=lncRNA	8053
chr19	21900001	21950000	chr19	Gnomon	gene	21927312	22052444	.	+	.	ID=gene-VPS53;Dbxref=GeneID:102176554;Name=VPS53;gbkey=Gene;gene=VPS53;gene_biotype=protein_coding	22689
chr19	22225001	22275000	chr19	Gnomon	gene	22102329	22240377	.	+	.	ID=gene-RPH3AL;Dbxref=GeneID:102173778;Name=RPH3AL;gbkey=Gene;gene=RPH3AL;gene_biotype=protein_coding	15376
chr19	22225001	22275000	chr19	Gnomon	gene	22271683	22297744	.	+	.	ID=gene-DOC2B;Dbxref=GeneID:102174060;Name=DOC2B;gbkey=Gene;gene=DOC2B;gene_biotype=protein_coding	3318
chr19	24550001	24600000	chr19	Gnomon	gene	24526790	24596806	.	-	.	ID=gene-ANKFY1;Dbxref=GeneID:102188796;Name=ANKFY1;gbkey=Gene;gene=ANKFY1;gene_biotype=protein_coding	46805
chr19	24825001	24875000	chr19	Gnomon	gene	24828930	24844003	.	-	.	ID=gene-MYBBP1A;Dbxref=GeneID:108638264;Name=MYBBP1A;gbkey=Gene;gene=MYBBP1A;gene_biotype=protein_coding	15074
chr19	24825001	24875000	chr19	Gnomon	gene	24845274	24848348	.	-	.	ID=gene-GGT6;Dbxref=GeneID:102189518;Name=GGT6;gbkey=Gene;gene=GGT6;gene_biotype=protein_coding	3075
chr19	24825001	24875000	chr19	Gnomon	gene	24859920	24875111	.	-	.	ID=gene-TEKT1;Dbxref=GeneID:102189792;Name=TEKT1;gbkey=Gene;gene=TEKT1;gene_biotype=protein_coding	15081
chr1	925001	975000	chr1	Gnomon	gene	943735	945922	.	-	.	ID=gene-OLIG1;Dbxref=GeneID:108635819;Name=OLIG1;gbkey=Gene;gene=OLIG1;gene_biotype=protein_coding	2188
chr19	25900001	25950000	chr19	Gnomon	gene	25903914	25926042	.	+	.	ID=gene-DHX33;Dbxref=GeneID:102170728;Name=DHX33;gbkey=Gene;gene=DHX33;gene_biotype=protein_coding	22129
chr19	25900001	25950000	chr19	Gnomon	gene	25928269	25933775	.	+	.	ID=gene-C1QBP;Dbxref=GeneID:102183910;Name=C1QBP;gbkey=Gene;gene=C1QBP;gene_biotype=protein_coding	5507
chr19	25900001	25950000	chr19	Gnomon	gene	25929715	25940677	.	-	.	ID=gene-RPAIN;Dbxref=GeneID:102171007;Name=RPAIN;gbkey=Gene;gene=RPAIN;gene_biotype=protein_coding	10963
chr19	25900001	25950000	chr19	Gnomon	gene	25940868	25962444	.	+	.	ID=gene-NUP88;Dbxref=GeneID:102171645;Name=NUP88;gbkey=Gene;gene=NUP88;gene_biotype=protein_coding	9133
chr19	26400001	26450000	chr19	Gnomon	gene	26417025	26422141	.	-	.	ID=gene-ZMYND15;Dbxref=GeneID:102186155;Name=ZMYND15;gbkey=Gene;gene=ZMYND15;gene_biotype=protein_coding	5117
chr19	26400001	26450000	chr19	Gnomon	gene	26422100	26426697	.	+	.	ID=gene-CXCL16;Dbxref=GeneID:102178301;Name=CXCL16;gbkey=Gene;gene=CXCL16;gene_biotype=protein_coding	4598
chr19	26400001	26450000	chr19	Gnomon	gene	26427051	26428853	.	-	.	ID=gene-MED11;Dbxref=GeneID:102178010;Name=MED11;gbkey=Gene;gene=MED11;gene_biotype=protein_coding	1803
chr19	26400001	26450000	chr19	Gnomon	gene	26428965	26477310	.	+	.	ID=gene-PELP1;Dbxref=GeneID:102186719;Name=PELP1;gbkey=Gene;gene=PELP1;gene_biotype=protein_coding	21036
chr19	26400001	26450000	chr19	Gnomon	gene	26442453	26451060	.	-	.	ID=gene-ARRB2;Dbxref=GeneID:102186433;Name=ARRB2;gbkey=Gene;gene=ARRB2;gene_biotype=protein_coding	7548
chr19	26450001	26500000	chr19	Gnomon	gene	26428965	26477310	.	+	.	ID=gene-PELP1;Dbxref=GeneID:102186719;Name=PELP1;gbkey=Gene;gene=PELP1;gene_biotype=protein_coding	27309
chr19	26450001	26500000	chr19	Gnomon	gene	26442453	26451060	.	-	.	ID=gene-ARRB2;Dbxref=GeneID:102186433;Name=ARRB2;gbkey=Gene;gene=ARRB2;gene_biotype=protein_coding	1059
chr19	26625001	26675000	chr19	Gnomon	gene	26619797	26625762	.	+	.	ID=gene-BCL6B;Dbxref=GeneID:102180422;Name=BCL6B;gbkey=Gene;gene=BCL6B;gene_biotype=protein_coding	761
chr19	26625001	26675000	chr19	Gnomon	gene	26628186	26631987	.	+	.	ID=gene-LOC102180151;Dbxref=GeneID:102180151;Name=LOC102180151;gbkey=Gene;gene=LOC102180151;gene_biotype=protein_coding	3802
chr19	26625001	26675000	chr19	Gnomon	gene	26632286	26634661	.	-	.	ID=gene-SLC16A11;Dbxref=GeneID:102187528;Name=SLC16A11;gbkey=Gene;gene=SLC16A11;gene_biotype=protein_coding	2376
chr19	26625001	26675000	chr19	Gnomon	gene	26638385	26642543	.	-	.	ID=gene-LOC106503212;Dbxref=GeneID:106503212;Name=LOC106503212;gbkey=Gene;gene=LOC106503212;gene_biotype=protein_coding	4159
chr19	26625001	26675000	chr19	Gnomon	gene	26661010	26671789	.	-	.	ID=gene-ASGR2;Dbxref=GeneID:102180882;Name=ASGR2;gbkey=Gene;gene=ASGR2;gene_biotype=protein_coding	10780
chr19	26625001	26675000	chr19	Gnomon	gene	26670395	26688909	.	+	.	ID=gene-LOC106503213;Dbxref=GeneID:106503213;Name=LOC106503213;gbkey=Gene;gene=LOC106503213;gene_biotype=lncRNA	4606
chr19	26675001	26725000	chr19	Gnomon	gene	26670395	26688909	.	+	.	ID=gene-LOC106503213;Dbxref=GeneID:106503213;Name=LOC106503213;gbkey=Gene;gene=LOC106503213;gene_biotype=lncRNA	13908
chr19	26675001	26725000	chr19	Gnomon	gene	26707548	26710922	.	-	.	ID=gene-ASGR1;Dbxref=GeneID:102181334;Name=ASGR1;gbkey=Gene;gene=ASGR1;gene_biotype=protein_coding	3375
chr19	26675001	26725000	chr19	Gnomon	gene	26720687	26743872	.	-	.	ID=gene-DLG4;Dbxref=GeneID:102187803;Name=DLG4;gbkey=Gene;gene=DLG4;gene_biotype=protein_coding	4314
chr19	26850001	26900000	chr19	Gnomon	gene	26849552	26862374	.	+	.	ID=gene-ACAP1;Dbxref=GeneID:102183540;Name=ACAP1;gbkey=Gene;gene=ACAP1;gene_biotype=protein_coding	12373
chr19	26850001	26900000	chr19	Gnomon	gene	26863012	26865867	.	+	.	ID=gene-KCTD11;Dbxref=GeneID:102185032;Name=KCTD11;gbkey=Gene;gene=KCTD11;gene_biotype=protein_coding	2856
chr19	26850001	26900000	chr19	Gnomon	gene	26865946	26867595	.	+	.	ID=gene-TMEM95;Dbxref=GeneID:102185305;Name=TMEM95;gbkey=Gene;gene=TMEM95;gene_biotype=protein_coding	1650
chr19	26850001	26900000	chr19	Gnomon	gene	26875851	26884053	.	+	.	ID=gene-TNK1;Dbxref=GeneID:102185864;Name=TNK1;gbkey=Gene;gene=TNK1;gene_biotype=protein_coding	8203
chr19	26850001	26900000	chr19	Gnomon	gene	26884046	26888915	.	-	.	ID=gene-PLSCR3;Dbxref=GeneID:102185601;Name=PLSCR3;gbkey=Gene;gene=PLSCR3;gene_biotype=protein_coding	4870
chr19	26850001	26900000	chr19	Gnomon	gene	26894520	26895740	.	-	.	ID=gene-TMEM256;Dbxref=GeneID:102190261;Name=TMEM256;gbkey=Gene;gene=TMEM256;gene_biotype=protein_coding	1221
chr19	27725001	27775000	chr19	Gnomon	gene	27726118	27733349	.	-	.	ID=gene-RNF222;Dbxref=GeneID:102171649;Name=RNF222;gbkey=Gene;gene=RNF222;gene_biotype=protein_coding	7232
chr19	27725001	27775000	chr19	Gnomon	gene	27736741	27793169	.	+	.	ID=gene-NDEL1;Dbxref=GeneID:102176913;Name=NDEL1;gbkey=Gene;gene=NDEL1;gene_biotype=protein_coding	38260
chr19	27875001	27925000	chr19	Gnomon	gene	27799562	27921178	.	-	.	ID=gene-MYH10;Dbxref=GeneID:102177371;Name=MYH10;gbkey=Gene;gene=MYH10;gene_biotype=protein_coding	46177
chr19	28500001	28550000	chr19	Gnomon	gene	28402451	28600703	.	-	.	ID=gene-STX8;Dbxref=GeneID:102173330;Name=STX8;gbkey=Gene;gene=STX8;gene_biotype=protein_coding	49999
chr19	28700001	28750000	chr19	Gnomon	gene	28701815	28709681	.	-	.	ID=gene-GSG1L2;Dbxref=GeneID:102173881;Name=GSG1L2;gbkey=Gene;gene=GSG1L2;gene_biotype=protein_coding	7867
chr19	28700001	28750000	chr19	Gnomon	gene	28712663	28757097	.	+	.	ID=gene-GLP2R;Dbxref=GeneID:102174156;Name=GLP2R;gbkey=Gene;gene=GLP2R;gene_biotype=protein_coding	37338
chr19	30475001	30525000	chr19	Gnomon	gene	30466980	30488602	.	+	.	ID=gene-LOC108638275;Dbxref=GeneID:108638275;Name=LOC108638275;gbkey=Gene;gene=LOC108638275;gene_biotype=lncRNA	13601
chr19	30650001	30700000	chr19	Gnomon	gene	30690375	30693279	.	-	.	ID=gene-LOC106503229;Dbxref=GeneID:106503229;Name=LOC106503229;gbkey=Gene;gene=LOC106503229;gene_biotype=lncRNA	2905
chr19	30650001	30700000	chr19	Gnomon	gene	30693371	30714941	.	-	.	ID=gene-LOC106503285;Dbxref=GeneID:106503285;Name=LOC106503285;gbkey=Gene;gene=LOC106503285;gene_biotype=lncRNA	6630
chr19	32850001	32900000	chr19	Gnomon	gene	32855324	32889529	.	+	.	ID=gene-LRRC75A;Dbxref=GeneID:102177749;Name=LRRC75A;gbkey=Gene;gene=LRRC75A;gene_biotype=protein_coding	34206
chr19	32850001	32900000	chr19	Gnomon	gene	32889529	32891676	.	-	.	ID=gene-LOC102187162;Dbxref=GeneID:102187162;Name=LOC102187162;gbkey=Gene;gene=LOC102187162;gene_biotype=lncRNA	2148
chr19	32850001	32900000	chr19	Gnomon	gene	32892923	32910413	.	-	.	ID=gene-TRPV2;Dbxref=GeneID:102187347;Name=TRPV2;gbkey=Gene;gene=TRPV2;gene_biotype=protein_coding	7078
chr19	33000001	33050000	chr19	Gnomon	gene	32955745	33007662	.	-	.	ID=gene-PIGL;Dbxref=GeneID:102178568;Name=PIGL;gbkey=Gene;gene=PIGL;gene_biotype=protein_coding	7661
chr19	33000001	33050000	chr19	Gnomon	gene	33007602	33123442	.	+	.	ID=gene-NCOR1;Dbxref=GeneID:102188080;Name=NCOR1;gbkey=Gene;gene=NCOR1;gene_biotype=protein_coding	42399
chr19	33075001	33125000	chr19	Gnomon	gene	33007602	33123442	.	+	.	ID=gene-NCOR1;Dbxref=GeneID:102188080;Name=NCOR1;gbkey=Gene;gene=NCOR1;gene_biotype=protein_coding	48441
chr19	36075001	36125000	chr19	Gnomon	gene	36105883	36123687	.	+	.	ID=gene-COL1A1;Dbxref=GeneID:100860828;Name=COL1A1;gbkey=Gene;gene=COL1A1;gene_biotype=protein_coding	17805
chr19	37250001	37325000	chr19	Gnomon	gene	37240949	37255892	.	-	.	ID=gene-UBE2Z;Dbxref=GeneID:102191646;Name=UBE2Z;gbkey=Gene;gene=UBE2Z;gene_biotype=protein_coding	5891
chr19	37250001	37325000	chr19	Gnomon	gene	37264137	37266910	.	-	.	ID=gene-ATP5G1;Dbxref=GeneID:102168293;Name=ATP5G1;gbkey=Gene;gene=ATP5G1;gene_biotype=protein_coding	2774
chr19	37250001	37325000	chr19	Gnomon	gene	37317810	37340637	.	-	.	ID=gene-CALCOCO2;Dbxref=GeneID:102168939;Name=CALCOCO2;gbkey=Gene;gene=CALCOCO2;gene_biotype=protein_coding	7191
chr19	38850001	38900000	chr19	Gnomon	gene	38788328	38861493	.	-	.	ID=gene-SRCIN1;Dbxref=GeneID:102173781;Name=SRCIN1;gbkey=Gene;gene=SRCIN1;gene_biotype=protein_coding	11492
chr19	39700001	39750000	chr19	Gnomon	gene	39688858	39702824	.	-	.	ID=gene-PGAP3;Dbxref=GeneID:102181717;Name=PGAP3;gbkey=Gene;gene=PGAP3;gene_biotype=protein_coding	2823
chr19	39700001	39750000	chr19	Gnomon	gene	39713161	39737414	.	+	.	ID=gene-ERBB2;Dbxref=GeneID:102181989;Name=ERBB2;gbkey=Gene;gene=ERBB2;gene_biotype=protein_coding	24254
chr19	39700001	39750000	chr19	Gnomon	gene	39737974	39739387	.	-	.	ID=gene-MIEN1;Dbxref=GeneID:102182627;Name=MIEN1;gbkey=Gene;gene=MIEN1;gene_biotype=protein_coding	1414
chr19	39700001	39750000	chr19	Gnomon	gene	39744707	39753442	.	+	.	ID=gene-GRB7;Dbxref=GeneID:102182906;Name=GRB7;gbkey=Gene;gene=GRB7;gene_biotype=protein_coding	5294
chr19	40025001	40075000	chr19	Gnomon	gene	40013861	40037482	.	+	.	ID=gene-THRA;Dbxref=GeneID:102186338;Name=THRA;gbkey=Gene;gene=THRA;gene_biotype=protein_coding	12481
chr19	40025001	40075000	chr19	Gnomon	gene	40037655	40045436	.	-	.	ID=gene-NR1D1;Dbxref=GeneID:102176826;Name=NR1D1;gbkey=Gene;gene=NR1D1;gene_biotype=protein_coding	7782
chr19	40025001	40075000	chr19	Gnomon	gene	40065403	40077569	.	+	.	ID=gene-MSL1;Dbxref=GeneID:102186796;Name=MSL1;gbkey=Gene;gene=MSL1;gene_biotype=protein_coding	9598
chr1	94050001	94100000	chr1	Gnomon	gene	93899946	94142137	.	+	.	ID=gene-SPATA16;Dbxref=GeneID:102172299;Name=SPATA16;gbkey=Gene;gene=SPATA16;gene_biotype=protein_coding	49999
chr19	42425001	42475000	chr19	Gnomon	gene	42402660	42434064	.	-	.	ID=gene-EZH1;Dbxref=GeneID:102189343;Name=EZH1;gbkey=Gene;gene=EZH1;gene_biotype=protein_coding	9063
chr19	42425001	42475000	chr19	Gnomon	gene	42445995	42447877	.	+	.	ID=gene-RAMP2;Dbxref=GeneID:102189616;Name=RAMP2;gbkey=Gene;gene=RAMP2;gene_biotype=protein_coding	1883
chr19	42425001	42475000	chr19	Gnomon	gene	42451325	42456656	.	+	.	ID=gene-VPS25;Dbxref=GeneID:102189898;Name=VPS25;gbkey=Gene;gene=VPS25;gene_biotype=protein_coding	5332
chr19	42425001	42475000	chr19	Gnomon	gene	42457002	42472433	.	+	.	ID=gene-WNK4;Dbxref=GeneID:102184280;Name=WNK4;gbkey=Gene;gene=WNK4;gene_biotype=protein_coding	15432
chr19	42425001	42475000	chr19	Gnomon	gene	42473229	42474372	.	-	.	ID=gene-LOC102190454;Dbxref=GeneID:102190454;Name=LOC102190454;gbkey=Gene;gene=LOC102190454;gene_biotype=protein_coding	1144
chr19	43050001	43100000	chr19	Gnomon	gene	43052834	43081478	.	+	.	ID=gene-DHX8;Dbxref=GeneID:102175614;Name=DHX8;gbkey=Gene;gene=DHX8;gene_biotype=protein_coding	28645
chr19	43050001	43100000	chr19	Gnomon	gene	43084729	43100213	.	-	.	ID=gene-ETV4;Dbxref=GeneID:102175893;Name=ETV4;gbkey=Gene;gene=ETV4;gene_biotype=protein_coding	15272
chr19	43350001	43400000	chr19	Gnomon	gene	43327360	43355071	.	-	.	ID=gene-MPP3;Dbxref=GeneID:102177092;Name=MPP3;gbkey=Gene;gene=MPP3;gene_biotype=protein_coding	5070
chr19	43350001	43400000	chr19	Gnomon	gene	43377286	43388294	.	+	.	ID=gene-CD300LG;Dbxref=GeneID:102177833;Name=CD300LG;gbkey=Gene;gene=CD300LG;gene_biotype=protein_coding	11009
chr19	44250001	44325000	chr19	Gnomon	gene	44246867	44250614	.	+	.	ID=gene-LOC106503269;Dbxref=GeneID:106503269;Name=LOC106503269;gbkey=Gene;gene=LOC106503269;gene_biotype=protein_coding	613
chr19	44250001	44325000	chr19	Gnomon	gene	44249431	44258886	.	-	.	ID=gene-GFAP;Dbxref=GeneID:102190069;Name=GFAP;gbkey=Gene;gene=GFAP;gene_biotype=protein_coding	8885
chr19	44250001	44325000	chr19	Gnomon	gene	44265906	44288084	.	-	.	ID=gene-KIF18B;Dbxref=GeneID:102187261;Name=KIF18B;gbkey=Gene;gene=KIF18B;gene_biotype=protein_coding	22179
chr19	44250001	44325000	chr19	Gnomon	gene	44295387	44302759	.	-	.	ID=gene-C1QL1;Dbxref=GeneID:102190353;Name=C1QL1;gbkey=Gene;gene=C1QL1;gene_biotype=protein_coding	7373
chr19	44425001	44475000	chr19	Gnomon	gene	44418255	44439001	.	-	.	ID=gene-PLCD3;Dbxref=GeneID:102190639;Name=PLCD3;gbkey=Gene;gene=PLCD3;gene_biotype=protein_coding	14000
chr19	44425001	44475000	chr19	Gnomon	gene	44439085	44450128	.	+	.	ID=gene-ACBD4;Dbxref=GeneID:102188082;Name=ACBD4;gbkey=Gene;gene=ACBD4;gene_biotype=protein_coding	11044
chr19	44425001	44475000	chr19	Gnomon	gene	44453000	44456064	.	+	.	ID=gene-HEXIM1;Dbxref=GeneID:102188895;Name=HEXIM1;gbkey=Gene;gene=HEXIM1;gene_biotype=protein_coding	3065
chr19	44425001	44475000	chr19	Gnomon	gene	44462757	44468189	.	+	.	ID=gene-HEXIM2;Dbxref=GeneID:102189156;Name=HEXIM2;gbkey=Gene;gene=HEXIM2;gene_biotype=protein_coding	5433
chr19	45175001	45225000	chr19	Gnomon	gene	45070989	45220443	.	-	.	ID=gene-NSF;Dbxref=GeneID:102190729;Name=NSF;gbkey=Gene;gene=NSF;gene_biotype=protein_coding	45442
chr19	45250001	45300000	chr19	Gnomon	gene	45234607	45252804	.	+	.	ID=gene-LOC102191173;Dbxref=GeneID:102191173;Name=LOC102191173;gbkey=Gene;gene=LOC102191173;gene_biotype=protein_coding	2803
chr19	45450001	45500000	chr19	Gnomon	gene	45425812	45479430	.	+	.	ID=gene-CRHR1;Dbxref=GeneID:102191647;Name=CRHR1;gbkey=Gene;gene=CRHR1;gene_biotype=protein_coding	29429
chr19	45450001	45500000	chr19	Gnomon	gene	45487609	45489669	.	+	.	ID=gene-SPPL2C;Dbxref=GeneID:102169995;Name=SPPL2C;gbkey=Gene;gene=SPPL2C;gene_biotype=protein_coding	2061
chr19	45925001	45975000	chr19	Gnomon	gene	45950375	46011651	.	+	.	ID=gene-ITGB3;Dbxref=GeneID:102169417;Name=ITGB3;gbkey=Gene;gene=ITGB3;gene_biotype=protein_coding	24626
chr19	46075001	46125000	chr19	Gnomon	gene	46024578	46134777	.	+	.	ID=gene-EFCAB13;Dbxref=GeneID:102170817;Name=EFCAB13;gbkey=Gene;gene=EFCAB13;gene_biotype=protein_coding	49999
chr19	46525001	46575000	chr19	Gnomon	gene	46525101	46526772	.	-	.	ID=gene-LOC108638307;Dbxref=GeneID:108638307;Name=LOC108638307;gbkey=Gene;gene=LOC108638307;gene_biotype=lncRNA	1672
chr19	46525001	46575000	chr19	Gnomon	gene	46526987	46650089	.	+	.	ID=gene-TLK2;Dbxref=GeneID:102170731;Name=TLK2;gbkey=Gene;gene=TLK2;gene_biotype=protein_coding	48014
chr19	46750001	46800000	chr19	Gnomon	gene	46729598	46820220	.	-	.	ID=gene-MARCH10;Dbxref=GeneID:102171190;Name=MARCH10;gbkey=Gene;gene=MARCH10;gene_biotype=protein_coding	49999
chr19	4675001	4725000	chr19	Gnomon	gene	4697340	4759673	.	+	.	ID=gene-TOM1L1;Dbxref=GeneID:102180075;Name=TOM1L1;gbkey=Gene;gene=TOM1L1;gene_biotype=protein_coding	27661
chr1	94675001	94725000	chr1	Gnomon	gene	94683413	95040111	.	-	.	ID=gene-FNDC3B;Dbxref=GeneID:102173887;Name=FNDC3B;gbkey=Gene;gene=FNDC3B;gene_biotype=protein_coding	41588
chr19	4775001	4825000	chr19	Gnomon	gene	4766879	4997854	.	+	.	ID=gene-STXBP4;Dbxref=GeneID:102175513;Name=STXBP4;gbkey=Gene;gene=STXBP4;gene_biotype=protein_coding	49999
chr1	94775001	94825000	chr1	Gnomon	gene	94683413	95040111	.	-	.	ID=gene-FNDC3B;Dbxref=GeneID:102173887;Name=FNDC3B;gbkey=Gene;gene=FNDC3B;gene_biotype=protein_coding	49999
chr19	47925001	47975000	chr19	Gnomon	gene	47881794	47964983	.	-	.	ID=gene-ERN1;Dbxref=GeneID:102173038;Name=ERN1;gbkey=Gene;gene=ERN1;gene_biotype=protein_coding	39982
chr19	47925001	47975000	chr19	tRNAscan-SE	gene	47953736	47953808	.	+	.	ID=gene-TRNAG-UCC-48;Dbxref=GeneID:108638363;Name=TRNAG-UCC;gbkey=Gene;gene=TRNAG-UCC;gene_biotype=tRNA	73
chr19	48025001	48075000	chr19	Gnomon	gene	47982296	48092393	.	-	.	ID=gene-TEX2;Dbxref=GeneID:102179043;Name=TEX2;gbkey=Gene;gene=TEX2;gene_biotype=protein_coding	49999
chr19	4825001	4875000	chr19	Gnomon	gene	4766879	4997854	.	+	.	ID=gene-STXBP4;Dbxref=GeneID:102175513;Name=STXBP4;gbkey=Gene;gene=STXBP4;gene_biotype=protein_coding	49999
chr19	48325001	48400000	chr19	Gnomon	gene	48297163	48334094	.	+	.	ID=gene-CEP95;Dbxref=GeneID:102181429;Name=CEP95;gbkey=Gene;gene=CEP95;gene_biotype=protein_coding	9093
chr19	48325001	48400000	chr19	Gnomon	gene	48339891	48454511	.	-	.	ID=gene-SMURF2;Dbxref=GeneID:102173331;Name=SMURF2;gbkey=Gene;gene=SMURF2;gene_biotype=protein_coding	60110
chr19	48525001	48575000	chr19	Gnomon	gene	48528082	48538223	.	-	.	ID=gene-KPNA2;Dbxref=GeneID:102181895;Name=KPNA2;gbkey=Gene;gene=KPNA2;gene_biotype=protein_coding	10142
chr19	48525001	48575000	chr19	Gnomon	gene	48566819	48569009	.	+	.	ID=gene-C19H17orf58;Dbxref=GeneID:102182343;Name=C19H17orf58;gbkey=Gene;gene=C19H17orf58;gene_biotype=protein_coding	2191
chr19	48525001	48575000	chr19	tRNAscan-SE	gene	48544518	48544590	.	+	.	ID=gene-TRNAR-CCG-2;Dbxref=GeneID:108638364;Name=TRNAR-CCG;gbkey=Gene;gene=TRNAR-CCG;gene_biotype=tRNA	73
chr19	48575001	48625000	chr19	Gnomon	gene	48571973	48705344	.	-	.	ID=gene-BPTF;Dbxref=GeneID:102173605;Name=BPTF;gbkey=Gene;gene=BPTF;gene_biotype=protein_coding	49999
chr19	48750001	48800000	chr19	Gnomon	gene	48755649	48774297	.	-	.	ID=gene-NOL11;Dbxref=GeneID:102182908;Name=NOL11;gbkey=Gene;gene=NOL11;gene_biotype=protein_coding	18649
chr19	48750001	48800000	chr19	tRNAscan-SE	gene	48775030	48775111	.	-	.	ID=gene-TRNAS-AGA-8;Dbxref=GeneID:108638335;Name=TRNAS-AGA;gbkey=Gene;gene=TRNAS-AGA;gene_biotype=tRNA	82
chr19	48825001	48875000	chr19	Gnomon	gene	48794972	49056514	.	-	.	ID=gene-PITPNC1;Dbxref=GeneID:102183361;Name=PITPNC1;gbkey=Gene;gene=PITPNC1;gene_biotype=protein_coding	49999
chr19	48950001	49000000	chr19	Gnomon	gene	48794972	49056514	.	-	.	ID=gene-PITPNC1;Dbxref=GeneID:102183361;Name=PITPNC1;gbkey=Gene;gene=PITPNC1;gene_biotype=protein_coding	49999
chr19	49150001	49200000	chr19	Gnomon	gene	49163388	49167454	.	+	.	ID=gene-LOC106503289;Dbxref=GeneID:106503289;Name=LOC106503289;gbkey=Gene;gene=LOC106503289;gene_biotype=lncRNA	4067
chr19	49150001	49200000	chr19	Gnomon	gene	49192166	49207376	.	-	.	ID=gene-METRNL;Dbxref=GeneID:102173882;Name=METRNL;gbkey=Gene;gene=METRNL;gene_biotype=protein_coding	7835
chr19	50800001	50850000	chr19	Gnomon	gene	50806976	50847424	.	+	.	ID=gene-SLC38A10;Dbxref=GeneID:102183544;Name=SLC38A10;gbkey=Gene;gene=SLC38A10;gene_biotype=protein_coding	40449
chr19	50800001	50850000	chr19	Gnomon	gene	50849563	50851724	.	-	.	ID=gene-NDUFAF8;Dbxref=GeneID:108638191;Name=NDUFAF8;gbkey=Gene;gene=NDUFAF8;gene_biotype=protein_coding	438
chr19	50875001	50925000	chr19	Gnomon	gene	50868146	50884528	.	+	.	ID=gene-CEP131;Dbxref=GeneID:102172573;Name=CEP131;gbkey=Gene;gene=CEP131;gene_biotype=protein_coding	9527
chr19	50875001	50925000	chr19	Gnomon	gene	50901966	50941837	.	+	.	ID=gene-AATK;Dbxref=GeneID:102184092;Name=AATK;gbkey=Gene;gene=AATK;gene_biotype=protein_coding	23035
chr19	51100001	51175000	chr19	Gnomon	gene	51050316	51373104	.	-	.	ID=gene-RPTOR;Dbxref=GeneID:102173122;Name=RPTOR;gbkey=Gene;gene=RPTOR;gene_biotype=protein_coding	74999
chr19	5125001	5175000	chr19	Gnomon	gene	5155505	5208089	.	+	.	ID=gene-HLF;Dbxref=GeneID:102180343;Name=HLF;gbkey=Gene;gene=HLF;gene_biotype=protein_coding	19496
chr19	51675001	51725000	chr19	Gnomon	gene	51685356	51697204	.	+	.	ID=gene-EIF4A3;Dbxref=GeneID:102175516;Name=EIF4A3;gbkey=Gene;gene=EIF4A3;gene_biotype=protein_coding	11849
chr19	51675001	51725000	chr19	Gnomon	gene	51699859	51715680	.	-	.	ID=gene-GAA;Dbxref=GeneID:102175798;Name=GAA;gbkey=Gene;gene=GAA;gene_biotype=protein_coding	15822
chr19	51675001	51725000	chr19	Gnomon	gene	51716907	51761821	.	-	.	ID=gene-CCDC40;Dbxref=GeneID:102185220;Name=CCDC40;gbkey=Gene;gene=CCDC40;gene_biotype=protein_coding	8094
chr19	53725001	53775000	chr19	Gnomon	gene	53705333	53886033	.	-	.	ID=gene-SEPT9;Dbxref=GeneID:102181234;Name=SEPT9;gbkey=Gene;gene=SEPT9;gene_biotype=protein_coding	49999
chr19	53725001	53775000	chr19	Gnomon	gene	53737769	53739148	.	-	.	ID=gene-LOC108638193;Dbxref=GeneID:108638193;Name=LOC108638193;gbkey=Gene;gene=LOC108638193;gene_biotype=lncRNA	1380
chr19	53925001	53975000	chr19	Gnomon	gene	53917455	53966782	.	-	.	ID=gene-SEC14L1;Dbxref=GeneID:102181990;Name=SEC14L1;gbkey=Gene;gene=SEC14L1;gene_biotype=protein_coding	41781
chr19	54375001	54450000	chr19	Gnomon	gene	54379099	54382628	.	-	.	ID=gene-LOC102184279;Dbxref=GeneID:102184279;Name=LOC102184279;gbkey=Gene;gene=LOC102184279;gene_biotype=lncRNA	3530
chr19	54375001	54450000	chr19	Gnomon	gene	54382789	54394580	.	+	.	ID=gene-LOC102184758;Dbxref=GeneID:102184758;Name=LOC102184758;gbkey=Gene;gene=LOC102184758;gene_biotype=lncRNA	11792
chr19	54375001	54450000	chr19	Gnomon	gene	54395812	54413851	.	+	.	ID=gene-ST6GALNAC2;Dbxref=GeneID:102190459;Name=ST6GALNAC2;gbkey=Gene;gene=ST6GALNAC2;gene_biotype=protein_coding	18040
chr19	54375001	54450000	chr19	Gnomon	gene	54414541	54419037	.	-	.	ID=gene-LOC102184471;Dbxref=GeneID:102184471;Name=LOC102184471;gbkey=Gene;gene=LOC102184471;gene_biotype=lncRNA	4497
chr19	54375001	54450000	chr19	Gnomon	gene	54432207	54435008	.	-	.	ID=gene-PRCD;Dbxref=GeneID:102184941;Name=PRCD;gbkey=Gene;gene=PRCD;gene_biotype=protein_coding	2802
chr19	54375001	54450000	chr19	Gnomon	gene	54442750	54452606	.	+	.	ID=gene-CYGB;Dbxref=GeneID:102190733;Name=CYGB;gbkey=Gene;gene=CYGB;gene_biotype=protein_coding	7251
chr19	55000001	55050000	chr19	Gnomon	gene	54992346	55007213	.	+	.	ID=gene-UNC13D;Dbxref=GeneID:102172098;Name=UNC13D;gbkey=Gene;gene=UNC13D;gene_biotype=protein_coding	7212
chr19	55000001	55050000	chr19	Gnomon	gene	55008220	55040632	.	-	.	ID=gene-UNK;Dbxref=GeneID:102172387;Name=UNK;gbkey=Gene;gene=UNK;gene_biotype=protein_coding	32413
chr19	55000001	55050000	chr19	Gnomon	gene	55044362	55047811	.	+	.	ID=gene-LOC102190909;Dbxref=GeneID:102190909;Name=LOC102190909;gbkey=Gene;gene=LOC102190909;gene_biotype=protein_coding	3450
chr19	55300001	55350000	chr19	Gnomon	gene	55300097	55301971	.	+	.	ID=gene-LOC108638196;Dbxref=GeneID:108638196;Name=LOC108638196;gbkey=Gene;gene=LOC108638196;gene_biotype=lncRNA	1875
chr19	55300001	55350000	chr19	Gnomon	gene	55343146	55409191	.	+	.	ID=gene-GRB2;Dbxref=GeneID:102170356;Name=GRB2;gbkey=Gene;gene=GRB2;gene_biotype=protein_coding	6855
chr19	55750001	55800000	chr19	Gnomon	gene	55753537	55765012	.	+	.	ID=gene-FDXR;Dbxref=GeneID:102174063;Name=FDXR;gbkey=Gene;gene=FDXR;gene_biotype=protein_coding	11476
chr19	55750001	55800000	chr19	Gnomon	gene	55765910	55782486	.	+	.	ID=gene-GRIN2C;Dbxref=GeneID:102177097;Name=GRIN2C;gbkey=Gene;gene=GRIN2C;gene_biotype=protein_coding	16577
chr19	55750001	55800000	chr19	Gnomon	gene	55786090	55840302	.	-	.	ID=gene-TMEM104;Dbxref=GeneID:102174333;Name=TMEM104;gbkey=Gene;gene=TMEM104;gene_biotype=protein_coding	13911
chr19	55750001	55800000	chr19	Gnomon	gene	55788564	55789926	.	+	.	ID=gene-LOC108638197;Dbxref=GeneID:108638197;Name=LOC108638197;gbkey=Gene;gene=LOC108638197;gene_biotype=lncRNA	1363
chr19	56025001	56075000	chr19	Gnomon	gene	56048720	56055624	.	+	.	ID=gene-LOC108638217;Dbxref=GeneID:108638217;Name=LOC108638217;gbkey=Gene;gene=LOC108638217;gene_biotype=protein_coding	6905
chr19	56025001	56075000	chr19	Gnomon	gene	56071404	56080297	.	+	.	ID=gene-LOC102173123;Dbxref=GeneID:102173123;Name=LOC102173123;gbkey=Gene;gene=LOC102173123;gene_biotype=protein_coding	3597
chr19	5675001	5725000	chr19	Gnomon	gene	5704503	5709880	.	-	.	ID=gene-TMEM100;Dbxref=GeneID:102177089;Name=TMEM100;gbkey=Gene;gene=TMEM100;gene_biotype=protein_coding	5378
chr19	57575001	57625000	chr19	Gnomon	gene	57399870	57681847	.	+	.	ID=gene-SLC39A11;Dbxref=GeneID:102191650;Name=SLC39A11;gbkey=Gene;gene=SLC39A11;gene_biotype=protein_coding	49999
chr1	95800001	95850000	chr1	Gnomon	gene	95581209	95978163	.	+	.	ID=gene-TNIK;Dbxref=GeneID:102174699;Name=TNIK;gbkey=Gene;gene=TNIK;gene_biotype=protein_coding	49999
chr1	95900001	95950000	chr1	Gnomon	gene	95581209	95978163	.	+	.	ID=gene-TNIK;Dbxref=GeneID:102174699;Name=TNIK;gbkey=Gene;gene=TNIK;gene_biotype=protein_coding	49999
chr19	5975001	6025000	chr19	Gnomon	gene	5965696	6032946	.	+	.	ID=gene-LOC102182534;Dbxref=GeneID:102182534;Name=LOC102182534;gbkey=Gene;gene=LOC102182534;gene_biotype=protein_coding	49999
chr1	96075001	96125000	chr1	Gnomon	gene	96089557	96111990	.	+	.	ID=gene-EIF5A2;Dbxref=GeneID:102176731;Name=EIF5A2;gbkey=Gene;gene=EIF5A2;gene_biotype=protein_coding	22434
chr1	96075001	96125000	chr1	Gnomon	gene	96121289	96125042	.	+	.	ID=gene-RPL22L1;Dbxref=GeneID:102176407;Name=RPL22L1;gbkey=Gene;gene=RPL22L1;gene_biotype=protein_coding	3712
chr19	60900001	60950000	chr19	Gnomon	gene	60875461	60918456	.	+	.	ID=gene-FAM20A;Dbxref=GeneID:102178394;Name=FAM20A;gbkey=Gene;gene=FAM20A;gene_biotype=protein_coding	18455
chr19	60900001	60950000	chr19	Gnomon	gene	60918796	60939205	.	-	.	ID=gene-PRKAR1A;Dbxref=GeneID:102178945;Name=PRKAR1A;gbkey=Gene;gene=PRKAR1A;gene_biotype=protein_coding	20410
chr19	60900001	60950000	chr19	Gnomon	gene	60947381	60964548	.	-	.	ID=gene-LOC108638199;Dbxref=GeneID:108638199;Name=LOC108638199;gbkey=Gene;gene=LOC108638199;gene_biotype=lncRNA	2620
chr19	61100001	61150000	chr19	Gnomon	gene	61102864	61111439	.	-	.	ID=gene-AMZ2;Dbxref=GeneID:102170549;Name=AMZ2;gbkey=Gene;gene=AMZ2;gene_biotype=protein_coding	8576
chr19	61100001	61150000	chr19	Gnomon	gene	61139882	61173100	.	-	.	ID=gene-GNA13;Dbxref=GeneID:102170818;Name=GNA13;gbkey=Gene;gene=GNA13;gene_biotype=protein_coding	10119
chr19	62325001	62425000	chr19	Gnomon	gene	62291700	62443321	.	-	.	ID=gene-HELZ;Dbxref=GeneID:102181432;Name=HELZ;gbkey=Gene;gene=HELZ;gene_biotype=protein_coding	99999
chr19	6425001	6500000	chr19	tRNAscan-SE	gene	6483877	6483948	.	+	.	ID=gene-TRNAS-GGA-89;Dbxref=GeneID:108638315;Name=TRNAS-GGA;gbkey=Gene;gene=TRNAS-GGA;gene_biotype=tRNA	72
chr19	6725001	6775000	chr19	Gnomon	gene	6727360	6887603	.	+	.	ID=gene-ANKFN1;Dbxref=GeneID:102183360;Name=ANKFN1;gbkey=Gene;gene=ANKFN1;gene_biotype=protein_coding	47641
chr1	97200001	97250000	chr1	Gnomon	gene	97218753	97222647	.	-	.	ID=gene-LOC108636013;Dbxref=GeneID:108636013;Name=LOC108636013;gbkey=Gene;gene=LOC108636013;gene_biotype=lncRNA	3895
chr19	8350001	8425000	chr19	Gnomon	gene	8274744	8359569	.	-	.	ID=gene-CUEDC1;Dbxref=GeneID:102185304;Name=CUEDC1;gbkey=Gene;gene=CUEDC1;gene_biotype=protein_coding	9568
chr19	8350001	8425000	chr19	Gnomon	gene	8377439	8393043	.	-	.	ID=gene-VEZF1;Dbxref=GeneID:102182723;Name=VEZF1;gbkey=Gene;gene=VEZF1;gene_biotype=protein_coding	15605
chr19	8350001	8425000	chr19	Gnomon	gene	8406426	8412348	.	-	.	ID=gene-SRSF1;Dbxref=GeneID:102183176;Name=SRSF1;gbkey=Gene;gene=SRSF1;gene_biotype=protein_coding	5923
chr19	9275001	9325000	chr19	Gnomon	gene	9293118	9321835	.	+	.	ID=gene-RAD51C;Dbxref=GeneID:102187160;Name=RAD51C;gbkey=Gene;gene=RAD51C;gene_biotype=protein_coding	28718
chr1	99400001	99450000	chr1	Gnomon	gene	99306580	99471362	.	+	.	ID=gene-WDR49;Dbxref=GeneID:102191180;Name=WDR49;gbkey=Gene;gene=WDR49;gene_biotype=protein_coding	49999
chr19	9525001	9575000	chr19	Gnomon	gene	9347943	9577625	.	+	.	ID=gene-PPM1E;Dbxref=GeneID:102189429;Name=PPM1E;gbkey=Gene;gene=PPM1E;gene_biotype=protein_coding	49999
chr1	99550001	99600000	chr1	Gnomon	gene	99577782	99690700	.	+	.	ID=gene-ZBBX;Dbxref=GeneID:102186722;Name=ZBBX;gbkey=Gene;gene=ZBBX;gene_biotype=protein_coding	22219
chr19	9575001	9625000	chr19	Gnomon	gene	9575108	9721152	.	-	.	ID=gene-TRIM37;Dbxref=GeneID:102187429;Name=TRIM37;gbkey=Gene;gene=TRIM37;gene_biotype=protein_coding	49893
chr20	1200001	1250000	chr20	Gnomon	gene	1224372	1238708	.	+	.	ID=gene-LOC102183103;Dbxref=GeneID:102183103;Name=LOC102183103;gbkey=Gene;gene=LOC102183103;gene_biotype=lncRNA	14337
chr20	14075001	14125000	chr20	Gnomon	gene	14044904	14329750	.	+	.	ID=gene-ADAMTS6;Dbxref=GeneID:102172391;Name=ADAMTS6;gbkey=Gene;gene=ADAMTS6;gene_biotype=protein_coding	49999
chr20	1550001	1600000	chr20	Gnomon	gene	1548510	1581442	.	+	.	ID=gene-SPDL1;Dbxref=GeneID:102183456;Name=SPDL1;gbkey=Gene;gene=SPDL1;gene_biotype=protein_coding	31441
chr20	1675001	1725000	chr20	Gnomon	gene	1615351	2078325	.	+	.	ID=gene-DOCK2;Dbxref=GeneID:102177564;Name=DOCK2;gbkey=Gene;gene=DOCK2;gene_biotype=protein_coding	49999
chr20	17900001	17950000	chr20	Gnomon	gene	17831885	18041584	.	-	.	ID=gene-ZSWIM6;Dbxref=GeneID:102180968;Name=ZSWIM6;gbkey=Gene;gene=ZSWIM6;gene_biotype=protein_coding	49999
chr20	17900001	17950000	chr20	tRNAscan-SE	gene	17934450	17934522	.	-	.	ID=gene-TRNAE-UUC-80;Dbxref=GeneID:108638434;Name=TRNAE-UUC;gbkey=Gene;gene=TRNAE-UUC;gene_biotype=tRNA	73
chr20	18200001	18250000	chr20	Gnomon	gene	18204056	18379055	.	-	.	ID=gene-NDUFAF2;Dbxref=GeneID:102181722;Name=NDUFAF2;gbkey=Gene;gene=NDUFAF2;gene_biotype=protein_coding	45945
chr20	18250001	18300000	chr20	Gnomon	gene	18204056	18379055	.	-	.	ID=gene-NDUFAF2;Dbxref=GeneID:102181722;Name=NDUFAF2;gbkey=Gene;gene=NDUFAF2;gene_biotype=protein_coding	49999
chr20	18400001	18450000	chr20	Gnomon	gene	18379148	18432551	.	+	.	ID=gene-ERCC8;Dbxref=GeneID:102181994;Name=ERCC8;gbkey=Gene;gene=ERCC8;gene_biotype=protein_coding	32550
chr20	18525001	18575000	chr20	Gnomon	gene	18466428	18547769	.	+	.	ID=gene-ELOVL7;Dbxref=GeneID:102182633;Name=ELOVL7;gbkey=Gene;gene=ELOVL7;gene_biotype=protein_coding	22768
chr20	18750001	18825000	chr20	Gnomon	gene	18785636	18787911	.	-	.	ID=gene-LOC106503312;Dbxref=GeneID:106503312;Name=LOC106503312;gbkey=Gene;gene=LOC106503312;gene_biotype=lncRNA	2276
chr20	23375001	23425000	chr20	Gnomon	gene	23329687	23381902	.	-	.	ID=gene-IL31RA;Dbxref=GeneID:102188354;Name=IL31RA;gbkey=Gene;gene=IL31RA;gene_biotype=protein_coding	6901
chr20	23375001	23425000	chr20	Gnomon	gene	23407843	23481205	.	-	.	ID=gene-DDX4;Dbxref=GeneID:102188630;Name=DDX4;gbkey=Gene;gene=DDX4;gene_biotype=protein_coding	17158
chr20	25050001	25100000	chr20	Gnomon	gene	24821801	25313263	.	+	.	ID=gene-ARL15;Dbxref=GeneID:102169909;Name=ARL15;gbkey=Gene;gene=ARL15;gene_biotype=protein_coding	49999
chr20	26125001	26175000	chr20	Gnomon	gene	26151530	26323673	.	-	.	ID=gene-ITGA1;Dbxref=GeneID:102172761;Name=ITGA1;gbkey=Gene;gene=ITGA1;gene_biotype=protein_coding	23471
chr20	26300001	26350000	chr20	Gnomon	gene	26151530	26323673	.	-	.	ID=gene-ITGA1;Dbxref=GeneID:102172761;Name=ITGA1;gbkey=Gene;gene=ITGA1;gene_biotype=protein_coding	23672
chr20	26300001	26350000	chr20	Gnomon	gene	26309054	26310739	.	-	.	ID=gene-PELO;Dbxref=GeneID:102172484;Name=PELO;gbkey=Gene;gene=PELO;gene_biotype=protein_coding	1686
chr20	26300001	26350000	chr20	Gnomon	gene	26310336	26311165	.	+	.	ID=gene-LOC108638403;Dbxref=GeneID:108638403;Name=LOC108638403;gbkey=Gene;gene=LOC108638403;gene_biotype=lncRNA	830
chr20	27700001	27750000	chr20	Gnomon	gene	27731302	27742553	.	-	.	ID=gene-ISL1;Dbxref=GeneID:102173232;Name=ISL1;gbkey=Gene;gene=ISL1;gene_biotype=protein_coding	11252
chr20	30025001	30075000	chr20	Gnomon	gene	30046943	30055464	.	-	.	ID=gene-MRPS30;Dbxref=GeneID:102187267;Name=MRPS30;gbkey=Gene;gene=MRPS30;gene_biotype=protein_coding	8522
chr20	3100001	3175000	chr20	Gnomon	gene	2852967	3209093	.	+	.	ID=gene-RANBP17;Dbxref=GeneID:102186520;Name=RANBP17;gbkey=Gene;gene=RANBP17;gene_biotype=protein_coding	74999
chr20	31425001	31475000	chr20	Gnomon	gene	31413652	31436393	.	+	.	ID=gene-HMGCS1;Dbxref=GeneID:102176561;Name=HMGCS1;gbkey=Gene;gene=HMGCS1;gene_biotype=protein_coding	11392
chr20	31425001	31475000	chr20	Gnomon	gene	31445304	31521695	.	-	.	ID=gene-NIM1K;Dbxref=GeneID:102177002;Name=NIM1K;gbkey=Gene;gene=NIM1K;gene_biotype=protein_coding	29697
chr20	31750001	31800000	chr20	BestRefSeq	gene	31767490	31777035	.	+	.	ID=gene-SEPP1;Dbxref=GeneID:100861219;Name=SEPP1;description=selenoprotein P%2C plasma%2C 1;gbkey=Gene;gene=SEPP1;gene_biotype=protein_coding	9546
chr20	31750001	31800000	chr20	Gnomon	gene	31777093	31818259	.	-	.	ID=gene-CCDC152;Dbxref=GeneID:102187806;Name=CCDC152;gbkey=Gene;gene=CCDC152;gene_biotype=protein_coding	22908
chr20	32100001	32150000	chr20	BestRefSeq%2CGnomon	gene	31878702	32175572	.	-	.	ID=gene-GHR;Dbxref=GeneID:100860790;Name=GHR;description=growth hormone receptor;gbkey=Gene;gene=GHR;gene_biotype=protein_coding	49999
chr20	33075001	33125000	chr20	Gnomon	gene	33010353	33209620	.	+	.	ID=gene-PLCXD3;Dbxref=GeneID:102179239;Name=PLCXD3;gbkey=Gene;gene=PLCXD3;gene_biotype=protein_coding	49999
chr20	35025001	35075000	chr20	Gnomon	gene	34972157	35049436	.	+	.	ID=gene-DAB2;Dbxref=GeneID:102191558;Name=DAB2;gbkey=Gene;gene=DAB2;gene_biotype=protein_coding	24435
chr20	35025001	35075000	chr20	Gnomon	gene	35063924	35129329	.	+	.	ID=gene-C9;Dbxref=GeneID:102191275;Name=C9;gbkey=Gene;gene=C9;gene_biotype=protein_coding	11077
chr20	35400001	35475000	chr20	Gnomon	gene	35344607	35469110	.	+	.	ID=gene-RICTOR;Dbxref=GeneID:102184283;Name=RICTOR;gbkey=Gene;gene=RICTOR;gene_biotype=protein_coding	69109
chr20	35775001	35825000	chr20	Gnomon	gene	35795304	35799936	.	-	.	ID=gene-LOC106503316;Dbxref=GeneID:106503316;Name=LOC106503316;gbkey=Gene;gene=LOC106503316;gene_biotype=lncRNA	4633
chr20	37600001	37650000	chr20	Gnomon	gene	37537309	37617966	.	-	.	ID=gene-SLC1A3;Dbxref=GeneID:102171550;Name=SLC1A3;gbkey=Gene;gene=SLC1A3;gene_biotype=protein_coding	17965
chr20	37950001	38000000	chr20	Gnomon	gene	37903042	37955247	.	+	.	ID=gene-RANBP3L;Dbxref=GeneID:102172008;Name=RANBP3L;gbkey=Gene;gene=RANBP3L;gene_biotype=protein_coding	5246
chr20	37950001	38000000	chr20	Gnomon	gene	37964920	38011026	.	+	.	ID=gene-NADK2;Dbxref=GeneID:102172298;Name=NADK2;gbkey=Gene;gene=NADK2;gene_biotype=protein_coding	35081
chr20	39375001	39425000	chr20	Gnomon	gene	39295118	39456652	.	-	.	ID=gene-RAI14;Dbxref=GeneID:102178112;Name=RAI14;gbkey=Gene;gene=RAI14;gene_biotype=protein_coding	49999
chr20	48925001	48975000	chr20	Gnomon	gene	48776981	48962300	.	+	.	ID=gene-LOC102187435;Dbxref=GeneID:102187435;Name=LOC102187435;gbkey=Gene;gene=LOC102187435;gene_biotype=protein_coding	37299
chr20	53825001	53900000	chr20	Gnomon	gene	53299207	53903612	.	+	.	ID=gene-CDH18;Dbxref=GeneID:102189245;Name=CDH18;gbkey=Gene;gene=CDH18;gene_biotype=protein_coding	74999
chr20	56425001	56500000	chr20	Gnomon	gene	56450873	56607068	.	+	.	ID=gene-FAM134B;Dbxref=GeneID:106503327;Name=FAM134B;gbkey=Gene;gene=FAM134B;gene_biotype=lncRNA	49128
chr20	57425001	57475000	chr20	Gnomon	gene	57170615	57623887	.	-	.	ID=gene-FBXL7;Dbxref=GeneID:102176562;Name=FBXL7;gbkey=Gene;gene=FBXL7;gene_biotype=protein_coding	49999
chr20	57500001	57550000	chr20	Gnomon	gene	57170615	57623887	.	-	.	ID=gene-FBXL7;Dbxref=GeneID:102176562;Name=FBXL7;gbkey=Gene;gene=FBXL7;gene_biotype=protein_coding	49999
chr20	58075001	58125000	chr20	tRNAscan-SE	gene	58092819	58092890	.	-	.	ID=gene-TRNAC-GCA-232;Dbxref=GeneID:108638444;Name=TRNAC-GCA;gbkey=Gene;gene=TRNAC-GCA;gene_biotype=tRNA	72
chr20	66375001	66425000	chr20	Gnomon	gene	66410915	66451330	.	-	.	ID=gene-PAPD7;Dbxref=GeneID:102172200;Name=PAPD7;gbkey=Gene;gene=PAPD7;gene_biotype=protein_coding	14086
chr20	66625001	66675000	chr20	Gnomon	gene	66652430	66709023	.	-	.	ID=gene-UBE2QL1;Dbxref=GeneID:106503329;Name=UBE2QL1;gbkey=Gene;gene=UBE2QL1;gene_biotype=protein_coding	22571
chr20	6700001	6750000	chr20	Gnomon	gene	6734462	6802667	.	+	.	ID=gene-FAM169A;Dbxref=GeneID:102170089;Name=FAM169A;gbkey=Gene;gene=FAM169A;gene_biotype=protein_coding	15539
chr20	6975001	7025000	chr20	Gnomon	gene	6969403	6982905	.	+	.	ID=gene-ENC1;Dbxref=GeneID:102171099;Name=ENC1;gbkey=Gene;gene=ENC1;gene_biotype=protein_coding	7904
chr20	8150001	8225000	chr20	Gnomon	gene	8198294	8201664	.	+	.	ID=gene-FOXD1;Dbxref=GeneID:108638419;Name=FOXD1;gbkey=Gene;gene=FOXD1;gene_biotype=protein_coding	3371
chr20	9425001	9500000	chr20	Gnomon	gene	9411351	9505327	.	-	.	ID=gene-MAP1B;Dbxref=GeneID:102176074;Name=MAP1B;gbkey=Gene;gene=MAP1B;gene_biotype=protein_coding	74999
chr2	101075001	101125000	chr2	Gnomon	gene	101078387	101181538	.	+	.	ID=gene-PSMD14;Dbxref=GeneID:102185511;Name=PSMD14;gbkey=Gene;gene=PSMD14;gene_biotype=protein_coding	46614
chr2	101125001	101175000	chr2	Gnomon	gene	101078387	101181538	.	+	.	ID=gene-PSMD14;Dbxref=GeneID:102185511;Name=PSMD14;gbkey=Gene;gene=PSMD14;gene_biotype=protein_coding	49999
chr2	101700001	101750000	chr2	Gnomon	gene	101703135	101784160	.	-	.	ID=gene-DPP4;Dbxref=GeneID:102184205;Name=DPP4;gbkey=Gene;gene=DPP4;gene_biotype=protein_coding	46866
chr2	102000001	102050000	chr2	Gnomon	gene	102014561	102074319	.	-	.	ID=gene-IFIH1;Dbxref=GeneID:102183188;Name=IFIH1;gbkey=Gene;gene=IFIH1;gene_biotype=protein_coding	35440
chr2	103475001	103525000	chr2	Gnomon	gene	103449958	103585326	.	-	.	ID=gene-FIGN;Dbxref=GeneID:102182074;Name=FIGN;gbkey=Gene;gene=FIGN;gene_biotype=protein_coding	49999
chr2	105175001	105225000	chr2	Gnomon	gene	105085269	105202394	.	-	.	ID=gene-SCN3A;Dbxref=GeneID:102180437;Name=SCN3A;gbkey=Gene;gene=SCN3A;gene_biotype=protein_coding	27393
chr2	105575001	105625000	chr2	Gnomon	gene	105470919	105680099	.	+	.	ID=gene-CSRNP3;Dbxref=GeneID:102179892;Name=CSRNP3;gbkey=Gene;gene=CSRNP3;gene_biotype=protein_coding	49999
chr2	105725001	105775000	chr2	Gnomon	gene	105718933	105742775	.	-	.	ID=gene-GALNT3;Dbxref=GeneID:102179608;Name=GALNT3;gbkey=Gene;gene=GALNT3;gene_biotype=protein_coding	17774
chr2	105900001	105950000	chr2	Gnomon	gene	105866548	105961239	.	-	.	ID=gene-TTC21B;Dbxref=GeneID:102179331;Name=TTC21B;gbkey=Gene;gene=TTC21B;gene_biotype=protein_coding	49999
chr2	109100001	109150000	chr2	Gnomon	gene	109073132	109174389	.	-	.	ID=gene-ABCB11;Dbxref=GeneID:102174250;Name=ABCB11;gbkey=Gene;gene=ABCB11;gene_biotype=protein_coding	49999
chr2	110075001	110125000	chr2	Gnomon	gene	110071275	110525479	.	+	.	ID=gene-MYO3B;Dbxref=GeneID:102191562;Name=MYO3B;gbkey=Gene;gene=MYO3B;gene_biotype=protein_coding	49999
chr21	11875001	11950000	chr21	Gnomon	gene	11845854	12115070	.	-	.	ID=gene-MCTP2;Dbxref=GeneID:102172941;Name=MCTP2;gbkey=Gene;gene=MCTP2;gene_biotype=protein_coding	74999
chr21	12000001	12050000	chr21	Gnomon	gene	11845854	12115070	.	-	.	ID=gene-MCTP2;Dbxref=GeneID:102172941;Name=MCTP2;gbkey=Gene;gene=MCTP2;gene_biotype=protein_coding	49999
chr2	11200001	11250000	chr2	Gnomon	gene	11169171	11203769	.	+	.	ID=gene-GMEB1;Dbxref=GeneID:102177847;Name=GMEB1;gbkey=Gene;gene=GMEB1;gene_biotype=protein_coding	3768
chr2	11200001	11250000	chr2	Gnomon	gene	11217602	11248112	.	+	.	ID=gene-YTHDF2;Dbxref=GeneID:102177573;Name=YTHDF2;gbkey=Gene;gene=YTHDF2;gene_biotype=protein_coding	30511
chr2	112800001	112850000	chr2	Gnomon	gene	112725991	112895847	.	+	.	ID=gene-LOC102183919;Dbxref=GeneID:102183919;Name=LOC102183919;gbkey=Gene;gene=LOC102183919;gene_biotype=protein_coding	49999
chr2	112900001	112950000	chr2	tRNAscan-SE	gene	112924671	112924743	.	-	.	ID=gene-TRNAE-CUC-2;Dbxref=GeneID:108633491;Name=TRNAE-CUC;gbkey=Gene;gene=TRNAE-CUC;gene_biotype=tRNA	73
chr21	1325001	1375000	chr21	Gnomon	gene	1346787	1351080	.	+	.	ID=gene-LOC106503337;Dbxref=GeneID:106503337;Name=LOC106503337;gbkey=Gene;gene=LOC106503337;gene_biotype=lncRNA	4294
chr21	13375001	13425000	chr21	Gnomon	gene	13306697	13418752	.	-	.	ID=gene-CHD2;Dbxref=GeneID:102173888;Name=CHD2;gbkey=Gene;gene=CHD2;gene_biotype=protein_coding	43751
chr21	13375001	13425000	chr21	Gnomon	gene	13420790	13435153	.	-	.	ID=gene-LOC102174435;Dbxref=GeneID:102174435;Name=LOC102174435;gbkey=Gene;gene=LOC102174435;gene_biotype=lncRNA	4211
chr21	13775001	13825000	chr21	Gnomon	gene	13785451	13865287	.	-	.	ID=gene-ST8SIA2;Dbxref=GeneID:102174878;Name=ST8SIA2;gbkey=Gene;gene=ST8SIA2;gene_biotype=protein_coding	39550
chr2	114050001	114100000	chr2	Gnomon	gene	114042310	114170445	.	-	.	ID=gene-WIPF1;Dbxref=GeneID:106501758;Name=WIPF1;gbkey=Gene;gene=WIPF1;gene_biotype=protein_coding	49999
chr2	114100001	114150000	chr2	Gnomon	gene	114042310	114170445	.	-	.	ID=gene-WIPF1;Dbxref=GeneID:106501758;Name=WIPF1;gbkey=Gene;gene=WIPF1;gene_biotype=protein_coding	49999
chr2	114200001	114250000	chr2	Gnomon	gene	114198140	114217407	.	-	.	ID=gene-CHRNA1;Dbxref=GeneID:102181818;Name=CHRNA1;gbkey=Gene;gene=CHRNA1;gene_biotype=protein_coding	17406
chr21	1425001	1475000	chr21	Gnomon	gene	1462866	1556333	.	-	.	ID=gene-UBE3A;Dbxref=GeneID:102189626;Name=UBE3A;gbkey=Gene;gene=UBE3A;gene_biotype=protein_coding	12135
chr2	114375001	114475000	chr2	Gnomon	gene	114258769	114467277	.	-	.	ID=gene-CHN1;Dbxref=GeneID:102181543;Name=CHN1;gbkey=Gene;gene=CHN1;gene_biotype=protein_coding	92276
chr2	114600001	114650000	chr2	Gnomon	gene	114612050	114615221	.	-	.	ID=gene-ATP5G3;Dbxref=GeneID:102180353;Name=ATP5G3;gbkey=Gene;gene=ATP5G3;gene_biotype=protein_coding	3172
chr2	114600001	114650000	chr2	Gnomon	gene	114627375	114627572	.	-	.	ID=gene-LOC102180086;Dbxref=GeneID:102180086;Name=LOC102180086;gbkey=Gene;gene=LOC102180086;gene_biotype=protein_coding	198
chr21	1475001	1525000	chr21	Gnomon	gene	1462866	1556333	.	-	.	ID=gene-UBE3A;Dbxref=GeneID:102189626;Name=UBE3A;gbkey=Gene;gene=UBE3A;gene_biotype=protein_coding	49999
chr21	1525001	1600000	chr21	Gnomon	gene	1462866	1556333	.	-	.	ID=gene-UBE3A;Dbxref=GeneID:102189626;Name=UBE3A;gbkey=Gene;gene=UBE3A;gene_biotype=protein_coding	31332
chr21	15525001	15575000	chr21	Gnomon	gene	15509421	15831062	.	+	.	ID=gene-AKAP13;Dbxref=GeneID:102184845;Name=AKAP13;gbkey=Gene;gene=AKAP13;gene_biotype=protein_coding	49999
chr2	117225001	117275000	chr2	Gnomon	gene	117046659	117495869	.	-	.	ID=gene-PDE11A;Dbxref=GeneID:102175531;Name=PDE11A;gbkey=Gene;gene=PDE11A;gene_biotype=protein_coding	49999
chr2	117600001	117650000	chr2	Gnomon	gene	117605401	117606126	.	-	.	ID=gene-LOC102175252;Dbxref=GeneID:102175252;Name=LOC102175252;gbkey=Gene;gene=LOC102175252;gene_biotype=protein_coding	726
chr2	117600001	117650000	chr2	Gnomon	gene	117617868	117841400	.	+	.	ID=gene-OSBPL6;Dbxref=GeneID:102174783;Name=OSBPL6;gbkey=Gene;gene=OSBPL6;gene_biotype=protein_coding	32133
chr2	117900001	117950000	chr2	Gnomon	gene	117902453	117928183	.	+	.	ID=gene-PLEKHA3;Dbxref=GeneID:102173508;Name=PLEKHA3;gbkey=Gene;gene=PLEKHA3;gene_biotype=protein_coding	25731
chr21	1800001	1850000	chr21	Gnomon	gene	1835276	1836981	.	-	.	ID=gene-LOC102190462;Dbxref=GeneID:102190462;Name=LOC102190462;gbkey=Gene;gene=LOC102190462;gene_biotype=protein_coding	1706
chr21	1950001	2000000	chr21	Gnomon	gene	1943845	2127161	.	-	.	ID=gene-ATP10A;Dbxref=GeneID:102191462;Name=ATP10A;gbkey=Gene;gene=ATP10A;gene_biotype=protein_coding	49999
chr2	120575001	120625000	chr2	Gnomon	gene	120609789	120704325	.	+	.	ID=gene-UBE2E3;Dbxref=GeneID:102170185;Name=UBE2E3;gbkey=Gene;gene=UBE2E3;gene_biotype=protein_coding	15212
chr2	120625001	120675000	chr2	Gnomon	gene	120609789	120704325	.	+	.	ID=gene-UBE2E3;Dbxref=GeneID:102170185;Name=UBE2E3;gbkey=Gene;gene=UBE2E3;gene_biotype=protein_coding	49999
chr2	120975001	121025000	chr2	Gnomon	gene	120977945	120979289	.	-	.	ID=gene-LOC102169913;Dbxref=GeneID:102169913;Name=LOC102169913;gbkey=Gene;gene=LOC102169913;gene_biotype=protein_coding	1345
chr2	121225001	121275000	chr2	Gnomon	gene	121173323	121272504	.	+	.	ID=gene-ITGA4;Dbxref=GeneID:102183190;Name=ITGA4;gbkey=Gene;gene=ITGA4;gene_biotype=protein_coding	47503
chr2	121300001	121350000	chr2	Gnomon	gene	121272126	121401034	.	-	.	ID=gene-CERKL;Dbxref=GeneID:102182922;Name=CERKL;gbkey=Gene;gene=CERKL;gene_biotype=protein_coding	49999
chr2	122175001	122225000	chr2	Gnomon	gene	121893409	122280220	.	-	.	ID=gene-PDE1A;Dbxref=GeneID:102190998;Name=PDE1A;gbkey=Gene;gene=PDE1A;gene_biotype=protein_coding	49999
chr21	22350001	22400000	chr21	Gnomon	gene	22328655	22366319	.	-	.	ID=gene-FSD2;Dbxref=GeneID:102177380;Name=FSD2;gbkey=Gene;gene=FSD2;gene_biotype=protein_coding	16318
chr21	22350001	22400000	chr21	Gnomon	gene	22374013	22392859	.	+	.	ID=gene-WHAMM;Dbxref=GeneID:102177840;Name=WHAMM;gbkey=Gene;gene=WHAMM;gene_biotype=protein_coding	18847
chr2	122625001	122675000	chr2	Gnomon	gene	122621337	122655287	.	-	.	ID=gene-FRZB;Dbxref=GeneID:102190175;Name=FRZB;gbkey=Gene;gene=FRZB;gene_biotype=protein_coding	30286
chr2	122725001	122775000	chr2	Gnomon	gene	122718395	122829290	.	-	.	ID=gene-NCKAP1;Dbxref=GeneID:102182076;Name=NCKAP1;gbkey=Gene;gene=NCKAP1;gene_biotype=protein_coding	49999
chr21	23300001	23350000	chr21	Gnomon	gene	23314666	23317865	.	-	.	ID=gene-MEX3B;Dbxref=GeneID:106503356;Name=MEX3B;gbkey=Gene;gene=MEX3B;gene_biotype=protein_coding	3200
chr21	23575001	23650000	chr21	Gnomon	gene	23559613	23931139	.	-	.	ID=gene-ADAMTSL3;Dbxref=GeneID:102191376;Name=ADAMTSL3;gbkey=Gene;gene=ADAMTSL3;gene_biotype=protein_coding	74999
chr21	23850001	23900000	chr21	Gnomon	gene	23559613	23931139	.	-	.	ID=gene-ADAMTSL3;Dbxref=GeneID:102191376;Name=ADAMTSL3;gbkey=Gene;gene=ADAMTSL3;gene_biotype=protein_coding	49999
chr21	24775001	24825000	chr21	BestRefSeq	gene	24781861	24803235	.	-	.	ID=gene-CTSH;Dbxref=GeneID:102170638;Name=CTSH;description=cathepsin H;gbkey=Gene;gene=CTSH;gene_biotype=protein_coding	21375
chr21	25625001	25675000	chr21	Gnomon	gene	25660066	25715943	.	+	.	ID=gene-ZFAND6;Dbxref=GeneID:102173129;Name=ZFAND6;gbkey=Gene;gene=ZFAND6;gene_biotype=protein_coding	14935
chr21	25950001	26000000	chr21	Gnomon	gene	25892111	26082636	.	+	.	ID=gene-ARNT2;Dbxref=GeneID:102174701;Name=ARNT2;gbkey=Gene;gene=ARNT2;gene_biotype=protein_coding	49999
chr21	26300001	26350000	chr21	Gnomon	gene	26265452	26425676	.	+	.	ID=gene-CEMIP;Dbxref=GeneID:102175527;Name=CEMIP;gbkey=Gene;gene=CEMIP;gene_biotype=protein_coding	49999
chr21	26450001	26500000	chr21	Gnomon	gene	26448476	26456935	.	-	.	ID=gene-MESDC2;Dbxref=GeneID:102181076;Name=MESDC2;gbkey=Gene;gene=MESDC2;gene_biotype=protein_coding	6934
chr21	26450001	26500000	chr21	Gnomon	gene	26472076	26475156	.	+	.	ID=gene-MESDC1;Dbxref=GeneID:108638530;Name=MESDC1;gbkey=Gene;gene=MESDC1;gene_biotype=protein_coding	3081
chr2	126675001	126725000	chr2	BestRefSeq%2CGnomon	gene	126711680	126817394	.	+	.	ID=gene-ITGAV;Dbxref=GeneID:102187813;Name=ITGAV;description=integrin subunit alpha V;gbkey=Gene;gene=ITGAV;gene_biotype=protein_coding	13321
chr2	126675001	126725000	chr2	Gnomon	gene	126677628	126679491	.	+	.	ID=gene-LOC106502650;Dbxref=GeneID:106502650;Name=LOC106502650;gbkey=Gene;gene=LOC106502650;gene_biotype=lncRNA	1864
chr2	126725001	126775000	chr2	BestRefSeq%2CGnomon	gene	126711680	126817394	.	+	.	ID=gene-ITGAV;Dbxref=GeneID:102187813;Name=ITGAV;description=integrin subunit alpha V;gbkey=Gene;gene=ITGAV;gene_biotype=protein_coding	49999
chr21	26800001	26850000	chr21	Gnomon	gene	26757112	26812140	.	-	.	ID=gene-TMC3;Dbxref=GeneID:102177197;Name=TMC3;gbkey=Gene;gene=TMC3;gene_biotype=protein_coding	12139
chr2	127450001	127500000	chr2	Gnomon	gene	127408922	127536419	.	-	.	ID=gene-CALCRL;Dbxref=GeneID:100861156;Name=CALCRL;gbkey=Gene;gene=CALCRL;gene_biotype=protein_coding	49999
chr21	28600001	28650000	chr21	Gnomon	gene	28576037	28747158	.	+	.	ID=gene-PCSK6;Dbxref=GeneID:102184666;Name=PCSK6;gbkey=Gene;gene=PCSK6;gene_biotype=protein_coding	49999
chr2	129550001	129600000	chr2	Gnomon	gene	129548407	129583857	.	+	.	ID=gene-WDR75;Dbxref=GeneID:102182735;Name=WDR75;gbkey=Gene;gene=WDR75;gene_biotype=protein_coding	33856
chr2	129975001	130025000	chr2	Gnomon	gene	129945389	130055809	.	+	.	ID=gene-PMS1;Dbxref=GeneID:102181166;Name=PMS1;gbkey=Gene;gene=PMS1;gene_biotype=protein_coding	49999
chr21	30400001	30450000	chr21	Gnomon	gene	30435339	30486281	.	+	.	ID=gene-IREB2;Dbxref=GeneID:102187718;Name=IREB2;gbkey=Gene;gene=IREB2;gene_biotype=protein_coding	14662
chr21	3100001	3150000	chr21	Gnomon	gene	3030759	3318713	.	-	.	ID=gene-GABRB3;Dbxref=GeneID:102168302;Name=GABRB3;gbkey=Gene;gene=GABRB3;gene_biotype=protein_coding	49999
chr2	131050001	131100000	chr2	Gnomon	gene	131066637	131121874	.	-	.	ID=gene-BIN1;Dbxref=GeneID:102182970;Name=BIN1;gbkey=Gene;gene=BIN1;gene_biotype=protein_coding	33364
chr21	3150001	3200000	chr21	Gnomon	gene	3030759	3318713	.	-	.	ID=gene-GABRB3;Dbxref=GeneID:102168302;Name=GABRB3;gbkey=Gene;gene=GABRB3;gene_biotype=protein_coding	49999
chr2	131525001	131575000	chr2	Gnomon	gene	131560547	131637694	.	+	.	ID=gene-MYO7B;Dbxref=GeneID:102178491;Name=MYO7B;gbkey=Gene;gene=MYO7B;gene_biotype=protein_coding	14454
chr21	3200001	3275000	chr21	Gnomon	gene	3030759	3318713	.	-	.	ID=gene-GABRB3;Dbxref=GeneID:102168302;Name=GABRB3;gbkey=Gene;gene=GABRB3;gene_biotype=protein_coding	74999
chr2	132625001	132675000	chr2	Gnomon	gene	132594098	132693336	.	+	.	ID=gene-LOC108633469;Dbxref=GeneID:108633469;Name=LOC108633469;gbkey=Gene;gene=LOC108633469;gene_biotype=lncRNA	49999
chr2	132900001	132950000	chr2	tRNAscan-SE	gene	132949553	132949624	.	-	.	ID=gene-TRNAS-GGA-16;Dbxref=GeneID:108633500;Name=TRNAS-GGA;gbkey=Gene;gene=TRNAS-GGA;gene_biotype=tRNA	72
chr2	13300001	13350000	chr2	Gnomon	gene	13267524	13306164	.	-	.	ID=gene-SDC3;Dbxref=GeneID:102173982;Name=SDC3;gbkey=Gene;gene=SDC3;gene_biotype=protein_coding	6163
chr2	13300001	13350000	chr2	Gnomon	gene	13319356	13442585	.	-	.	ID=gene-PUM1;Dbxref=GeneID:102172215;Name=PUM1;gbkey=Gene;gene=PUM1;gene_biotype=protein_coding	30645
chr21	33175001	33225000	chr21	Gnomon	gene	33204226	33205678	.	+	.	ID=gene-RPP25;Dbxref=GeneID:102191465;Name=RPP25;gbkey=Gene;gene=RPP25;gene_biotype=protein_coding	1453
chr21	33175001	33225000	chr21	Gnomon	gene	33218091	33228790	.	+	.	ID=gene-LOC102191741;Dbxref=GeneID:102191741;Name=LOC102191741;gbkey=Gene;gene=LOC102191741;gene_biotype=protein_coding	6910
chr21	33325001	33375000	chr21	Gnomon	gene	33323136	33342373	.	-	.	ID=gene-CSK;Dbxref=GeneID:102170270;Name=CSK;gbkey=Gene;gene=CSK;gene_biotype=protein_coding	17372
chr21	33325001	33375000	chr21	Gnomon	gene	33373494	33379035	.	-	.	ID=gene-LOC102170554;Dbxref=GeneID:102170554;Name=LOC102170554;gbkey=Gene;gene=LOC102170554;gene_biotype=protein_coding	1507
chr21	33625001	33675000	chr21	Gnomon	gene	33636616	33638339	.	-	.	ID=gene-LOC108638458;Dbxref=GeneID:108638458;Name=LOC108638458;gbkey=Gene;gene=LOC108638458;gene_biotype=protein_coding	1724
chr21	33625001	33675000	chr21	Gnomon	gene	33654040	33667589	.	+	.	ID=gene-LOC102172846;Dbxref=GeneID:102172846;Name=LOC102172846;gbkey=Gene;gene=LOC102172846;gene_biotype=protein_coding	13550
chr2	134800001	134850000	chr2	Gnomon	gene	134568753	134941381	.	-	.	ID=gene-ARHGEF4;Dbxref=GeneID:102190079;Name=ARHGEF4;gbkey=Gene;gene=ARHGEF4;gene_biotype=protein_coding	49999
chr2	135000001	135050000	chr2	Gnomon	gene	135044083	135052842	.	-	.	ID=gene-AMER3;Dbxref=GeneID:102169711;Name=AMER3;gbkey=Gene;gene=AMER3;gene_biotype=protein_coding	5918
chr2	135050001	135125000	chr2	Gnomon	gene	135044083	135052842	.	-	.	ID=gene-AMER3;Dbxref=GeneID:102169711;Name=AMER3;gbkey=Gene;gene=AMER3;gene_biotype=protein_coding	2841
chr2	135350001	135400000	chr2	Gnomon	gene	135381354	135484239	.	+	.	ID=gene-CYFIP1;Dbxref=GeneID:100861373;Name=CYFIP1;gbkey=Gene;gene=CYFIP1;gene_biotype=protein_coding	18647
chr2	135475001	135525000	chr2	Gnomon	gene	135484700	135508391	.	-	.	ID=gene-NIPA2;Dbxref=GeneID:102187172;Name=NIPA2;gbkey=Gene;gene=NIPA2;gene_biotype=protein_coding	23692
chr2	135475001	135525000	chr2	Gnomon	gene	135517713	135568744	.	-	.	ID=gene-NIPA1;Dbxref=GeneID:102186911;Name=NIPA1;gbkey=Gene;gene=NIPA1;gene_biotype=protein_coding	7288
chr2	136000001	136050000	chr2	Gnomon	gene	135858833	136217224	.	+	.	ID=gene-OCA2;Dbxref=GeneID:102186347;Name=OCA2;gbkey=Gene;gene=OCA2;gene_biotype=protein_coding	49999
chr21	41150001	41225000	chr21	Gnomon	gene	41136281	41209665	.	-	.	ID=gene-HECTD1;Dbxref=GeneID:102176169;Name=HECTD1;gbkey=Gene;gene=HECTD1;gene_biotype=protein_coding	59664
chr21	41150001	41225000	chr21	Gnomon	gene	41208284	41272071	.	+	.	ID=gene-LOC108638478;Dbxref=GeneID:108638478;Name=LOC108638478;gbkey=Gene;gene=LOC108638478;gene_biotype=protein_coding	16717
chr2	14150001	14200000	chr2	Gnomon	gene	14138330	14164363	.	-	.	ID=gene-PTP4A2;Dbxref=GeneID:102168219;Name=PTP4A2;gbkey=Gene;gene=PTP4A2;gene_biotype=protein_coding	14362
chr2	14375001	14425000	chr2	Gnomon	gene	14376960	14381020	.	+	.	ID=gene-CCDC28B;Dbxref=GeneID:102189807;Name=CCDC28B;gbkey=Gene;gene=CCDC28B;gene_biotype=protein_coding	4061
chr2	14375001	14425000	chr2	Gnomon	gene	14381116	14384139	.	+	.	ID=gene-IQCC;Dbxref=GeneID:102189530;Name=IQCC;gbkey=Gene;gene=IQCC;gene_biotype=protein_coding	3024
chr2	14375001	14425000	chr2	Gnomon	gene	14384249	14389326	.	+	.	ID=gene-DCDC2B;Dbxref=GeneID:102188546;Name=DCDC2B;gbkey=Gene;gene=DCDC2B;gene_biotype=protein_coding	5078
chr2	14375001	14425000	chr2	Gnomon	gene	14385537	14386279	.	-	.	ID=gene-LOC108637416;Dbxref=GeneID:108637416;Name=LOC108637416;gbkey=Gene;gene=LOC108637416;gene_biotype=lncRNA	743
chr2	14375001	14425000	chr2	Gnomon	gene	14389420	14394736	.	-	.	ID=gene-TMEM234;Dbxref=GeneID:102188812;Name=TMEM234;gbkey=Gene;gene=TMEM234;gene_biotype=protein_coding	5317
chr2	14375001	14425000	chr2	Gnomon	gene	14394461	14402214	.	+	.	ID=gene-EIF3I;Dbxref=GeneID:102189254;Name=EIF3I;gbkey=Gene;gene=EIF3I;gene_biotype=protein_coding	7754
chr2	14375001	14425000	chr2	Gnomon	gene	14402273	14410535	.	-	.	ID=gene-LOC102188268;Dbxref=GeneID:102188268;Name=LOC102188268;gbkey=Gene;gene=LOC102188268;gene_biotype=protein_coding	8263
chr2	14375001	14425000	chr2	Gnomon	gene	14412487	14415650	.	+	.	ID=gene-FAM167B;Dbxref=GeneID:102187817;Name=FAM167B;gbkey=Gene;gene=FAM167B;gene_biotype=protein_coding	3164
chr2	14375001	14425000	chr2	Gnomon	gene	14417074	14437371	.	+	.	ID=gene-LCK;Dbxref=GeneID:102171746;Name=LCK;gbkey=Gene;gene=LCK;gene_biotype=protein_coding	7927
chr2	14425001	14475000	chr2	Gnomon	gene	14417074	14437371	.	+	.	ID=gene-LCK;Dbxref=GeneID:102171746;Name=LCK;gbkey=Gene;gene=LCK;gene_biotype=protein_coding	12370
chr2	14425001	14475000	chr2	Gnomon	gene	14442096	14474910	.	+	.	ID=gene-HDAC1;Dbxref=GeneID:102187544;Name=HDAC1;gbkey=Gene;gene=HDAC1;gene_biotype=protein_coding	32815
chr21	44700001	44750000	chr21	Gnomon	gene	44682772	44711528	.	-	.	ID=gene-LOC102180894;Dbxref=GeneID:102180894;Name=LOC102180894;gbkey=Gene;gene=LOC102180894;gene_biotype=protein_coding	11527
chr21	44700001	44750000	chr21	Gnomon	gene	44711586	44748037	.	+	.	ID=gene-SRP54;Dbxref=GeneID:102181816;Name=SRP54;gbkey=Gene;gene=SRP54;gene_biotype=protein_coding	36452
chr21	4475001	4525000	chr21	Gnomon	gene	4468898	4477633	.	+	.	ID=gene-VIMP;Dbxref=GeneID:102179048;Name=VIMP;gbkey=Gene;gene=VIMP;gene_biotype=protein_coding	2632
chr21	4475001	4525000	chr21	Gnomon	gene	4512496	4592730	.	+	.	ID=gene-CHSY1;Dbxref=GeneID:102179324;Name=CHSY1;gbkey=Gene;gene=CHSY1;gene_biotype=protein_coding	12505
chr21	44825001	44875000	chr21	Gnomon	gene	44806168	44942179	.	+	.	ID=gene-KIAA0391;Dbxref=GeneID:102182263;Name=KIAA0391;gbkey=Gene;gene=KIAA0391;gene_biotype=protein_coding	49999
chr21	44950001	45000000	chr21	BestRefSeq	gene	44964226	44984978	.	+	.	ID=gene-PSMA6;Dbxref=GeneID:100860840;Name=PSMA6;description=proteasome subunit alpha 6;end_range=44984978,.;gbkey=Gene;gene=PSMA6;gene_biotype=protein_coding;partial=true	20753
chr21	44950001	45000000	chr21	Gnomon	gene	44956792	44964146	.	-	.	ID=gene-LOC108638517;Dbxref=GeneID:108638517;Name=LOC108638517;gbkey=Gene;gene=LOC108638517;gene_biotype=lncRNA	7355
chr21	44950001	45000000	chr21	Gnomon	gene	44986302	44999964	.	+	.	ID=gene-LOC108638466;Dbxref=GeneID:108638466;Name=LOC108638466;gbkey=Gene;gene=LOC108638466;gene_biotype=lncRNA	13663
chr2	14500001	14550000	chr2	Gnomon	gene	14497687	14500555	.	+	.	ID=gene-TSSK3;Dbxref=GeneID:102186256;Name=TSSK3;gbkey=Gene;gene=TSSK3;gene_biotype=protein_coding	554
chr2	14500001	14550000	chr2	Gnomon	gene	14500666	14523959	.	-	.	ID=gene-BSDC1;Dbxref=GeneID:102186536;Name=BSDC1;gbkey=Gene;gene=BSDC1;gene_biotype=protein_coding	23294
chr21	45250001	45300000	chr21	Gnomon	gene	45191392	45393638	.	-	.	ID=gene-RALGAPA1;Dbxref=GeneID:102183459;Name=RALGAPA1;gbkey=Gene;gene=RALGAPA1;gene_biotype=protein_coding	49999
chr21	45325001	45375000	chr21	Gnomon	gene	45191392	45393638	.	-	.	ID=gene-RALGAPA1;Dbxref=GeneID:102183459;Name=RALGAPA1;gbkey=Gene;gene=RALGAPA1;gene_biotype=protein_coding	49999
chr2	14575001	14625000	chr2	Gnomon	gene	14561162	14577693	.	+	.	ID=gene-ZBTB8B;Dbxref=GeneID:102171202;Name=ZBTB8B;gbkey=Gene;gene=ZBTB8B;gene_biotype=protein_coding	2692
chr21	47350001	47400000	chr21	Gnomon	gene	47218294	47421516	.	+	.	ID=gene-TTC6;Dbxref=GeneID:102186058;Name=TTC6;gbkey=Gene;gene=TTC6;gene_biotype=protein_coding	49999
chr2	14750001	14800000	chr2	Gnomon	gene	14738981	14759736	.	-	.	ID=gene-SYNC;Dbxref=GeneID:102170923;Name=SYNC;gbkey=Gene;gene=SYNC;gene_biotype=protein_coding	9735
chr2	14750001	14800000	chr2	Gnomon	gene	14797776	14806535	.	+	.	ID=gene-LOC108638639;Dbxref=GeneID:108638639;Name=LOC108638639;gbkey=Gene;gene=LOC108638639;gene_biotype=lncRNA	2225
chr2	150001	200000	chr2	Gnomon	gene	168062	194899	.	-	.	ID=gene-EPHA2;Dbxref=GeneID:102185411;Name=EPHA2;gbkey=Gene;gene=EPHA2;gene_biotype=protein_coding	26838
chr2	15050001	15100000	chr2	Gnomon	gene	15050022	15073060	.	-	.	ID=gene-AK2;Dbxref=GeneID:102182002;Name=AK2;gbkey=Gene;gene=AK2;gene_biotype=protein_coding	23039
chr2	15050001	15100000	chr2	Gnomon	gene	15087594	15107022	.	+	.	ID=gene-LOC108638640;Dbxref=GeneID:108638640;Name=LOC108638640;gbkey=Gene;gene=LOC108638640;gene_biotype=lncRNA	12407
chr21	50525001	50575000	chr21	tRNAscan-SE	gene	50534183	50534255	.	-	.	ID=gene-TRNASTOP-UCA-4;Dbxref=GeneID:108638578;Name=TRNASTOP-UCA;gbkey=Gene;gene=TRNASTOP-UCA;gene_biotype=tRNA	73
chr2	1525001	1575000	chr2	Gnomon	gene	1511365	1787728	.	+	.	ID=gene-IGSF21;Dbxref=GeneID:102172776;Name=IGSF21;gbkey=Gene;gene=IGSF21;gene_biotype=protein_coding	49999
chr21	54325001	54375000	chr21	Gnomon	gene	54310873	54345507	.	+	.	ID=gene-PRPF39;Dbxref=GeneID:102178115;Name=PRPF39;gbkey=Gene;gene=PRPF39;gene_biotype=protein_coding	20506
chr21	54325001	54375000	chr21	Gnomon	gene	54345749	54356109	.	-	.	ID=gene-FKBP3;Dbxref=GeneID:102180705;Name=FKBP3;gbkey=Gene;gene=FKBP3;gene_biotype=protein_coding	10361
chr21	54325001	54375000	chr21	Gnomon	gene	54357589	54418209	.	+	.	ID=gene-FANCM;Dbxref=GeneID:102179326;Name=FANCM;gbkey=Gene;gene=FANCM;gene_biotype=protein_coding	17412
chr21	55475001	55525000	chr21	Gnomon	gene	55489315	55527067	.	-	.	ID=gene-GPR68;Dbxref=GeneID:102182071;Name=GPR68;gbkey=Gene;gene=GPR68;gene_biotype=protein_coding	35686
chr2	15625001	15675000	chr2	Gnomon	gene	15631648	15634564	.	-	.	ID=gene-LOC102190876;Dbxref=GeneID:102190876;Name=LOC102190876;gbkey=Gene;gene=LOC102190876;gene_biotype=protein_coding	2917
chr2	15625001	15675000	chr2	Gnomon	gene	15637166	15640076	.	-	.	ID=gene-LOC102190919;Dbxref=GeneID:102190919;Name=LOC102190919;gbkey=Gene;gene=LOC102190919;gene_biotype=protein_coding	2911
chr2	15625001	15675000	chr2	Gnomon	gene	15672116	15675535	.	-	.	ID=gene-LOC102190650;Dbxref=GeneID:102190650;Name=LOC102190650;gbkey=Gene;gene=LOC102190650;gene_biotype=protein_coding	2885
chr21	56625001	56675000	chr21	Gnomon	gene	56485141	56668315	.	+	.	ID=gene-SLC24A4;Dbxref=GeneID:102190738;Name=SLC24A4;gbkey=Gene;gene=SLC24A4;gene_biotype=protein_coding	43314
chr21	5725001	5775000	chr21	Gnomon	gene	5567027	5957858	.	+	.	ID=gene-ADAMTS17;Dbxref=GeneID:102180429;Name=ADAMTS17;gbkey=Gene;gene=ADAMTS17;gene_biotype=protein_coding	49999
chr21	58625001	58675000	chr21	Gnomon	gene	58646743	58654147	.	+	.	ID=gene-SERPINA4;Dbxref=GeneID:102173613;Name=SERPINA4;gbkey=Gene;gene=SERPINA4;gene_biotype=protein_coding	7405
chr21	58625001	58675000	chr21	Gnomon	gene	58661454	58674311	.	+	.	ID=gene-SERPINA5;Dbxref=GeneID:102173891;Name=SERPINA5;gbkey=Gene;gene=SERPINA5;gene_biotype=protein_coding	12858
chr2	15900001	15975000	chr2	Gnomon	gene	15749236	16107599	.	-	.	ID=gene-DIS3L2;Dbxref=GeneID:102179613;Name=DIS3L2;gbkey=Gene;gene=DIS3L2;gene_biotype=protein_coding	74999
chr21	60350001	60400000	chr21	Gnomon	gene	60340650	60355018	.	+	.	ID=gene-LOC108638544;Dbxref=GeneID:108638544;Name=LOC108638544;gbkey=Gene;gene=LOC108638544;gene_biotype=lncRNA	5017
chr21	6125001	6225000	chr21	BestRefSeq%2CGnomon	gene	6100841	6287247	.	-	.	ID=gene-MEF2A;Dbxref=GeneID:102180703;Name=MEF2A;description=myocyte enhancer factor 2A;gbkey=Gene;gene=MEF2A;gene_biotype=protein_coding	99999
chr2	16350001	16400000	chr2	Gnomon	gene	16374806	16384846	.	-	.	ID=gene-LOC106503414;Dbxref=GeneID:106503414;Name=LOC106503414;gbkey=Gene;gene=LOC106503414;gene_biotype=lncRNA	10041
chr2	16350001	16400000	chr2	Gnomon	gene	16392332	16393387	.	-	.	ID=gene-C2H2orf57;Dbxref=GeneID:102188721;Name=C2H2orf57;gbkey=Gene;gene=C2H2orf57;gene_biotype=protein_coding	1056
chr21	64850001	64900000	chr21	BestRefSeq%2CGnomon	gene	64899151	64907338	.	+	.	ID=gene-DLK1;Dbxref=GeneID:102180161;Name=DLK1;description=delta like non-canonical Notch ligand 1;gbkey=Gene;gene=DLK1;gene_biotype=protein_coding	850
chr21	65925001	65975000	chr21	Gnomon	gene	65937135	66076828	.	+	.	ID=gene-PPP2R5C;Dbxref=GeneID:102169526;Name=PPP2R5C;gbkey=Gene;gene=PPP2R5C;gene_biotype=protein_coding	37866
chr2	16750001	16800000	chr2	Gnomon	gene	16782175	16865843	.	-	.	ID=gene-PSMD1;Dbxref=GeneID:102187906;Name=PSMD1;gbkey=Gene;gene=PSMD1;gene_biotype=protein_coding	17826
chr21	6750001	6800000	chr21	Gnomon	gene	6674570	6838980	.	+	.	ID=gene-TTC23;Dbxref=GeneID:102171194;Name=TTC23;gbkey=Gene;gene=TTC23;gene_biotype=protein_coding	49999
chr21	6825001	6875000	chr21	Gnomon	gene	6841201	6868261	.	-	.	ID=gene-SYNM;Dbxref=GeneID:102181539;Name=SYNM;gbkey=Gene;gene=SYNM;gene_biotype=protein_coding	27061
chr21	68350001	68400000	chr21	Gnomon	gene	68383688	68386081	.	+	.	ID=gene-LOC108638463;Dbxref=GeneID:108638463;Name=LOC108638463;gbkey=Gene;gene=LOC108638463;gene_biotype=lncRNA	2394
chr21	68350001	68400000	chr21	Gnomon	gene	68393335	68407097	.	+	.	ID=gene-LOC108638457;Dbxref=GeneID:108638457;Name=LOC108638457;end_range=68407097,.;gbkey=Gene;gene=LOC108638457;gene_biotype=protein_coding;partial=true	6666
chr2	16925001	16975000	chr2	Gnomon	gene	16906828	16930644	.	-	.	ID=gene-LOC102187635;Dbxref=GeneID:102187635;Name=LOC102187635;gbkey=Gene;gene=LOC102187635;gene_biotype=protein_coding	5643
chr21	7075001	7125000	chr21	Gnomon	gene	7038506	7343433	.	+	.	ID=gene-IGF1R;Dbxref=GeneID:100861165;Name=IGF1R;gbkey=Gene;gene=IGF1R;gene_biotype=protein_coding	49999
chr2	17175001	17225000	chr2	Gnomon	gene	17092152	17190120	.	-	.	ID=gene-CAB39;Dbxref=GeneID:102175725;Name=CAB39;gbkey=Gene;gene=CAB39;gene_biotype=protein_coding	15119
chr2	17175001	17225000	chr2	Gnomon	gene	17217170	17220225	.	+	.	ID=gene-LOC108633356;Dbxref=GeneID:108633356;Name=LOC108633356;gbkey=Gene;gene=LOC108633356;gene_biotype=lncRNA	3056
chr2	17250001	17300000	chr2	Gnomon	gene	17267787	17360966	.	-	.	ID=gene-LOC102186814;Dbxref=GeneID:102186814;Name=LOC102186814;gbkey=Gene;gene=LOC102186814;gene_biotype=protein_coding	32214
chr2	17575001	17625000	chr2	Gnomon	gene	17573500	17579663	.	-	.	ID=gene-LOC102173137;Dbxref=GeneID:102173137;Name=LOC102173137;gbkey=Gene;gene=LOC102173137;gene_biotype=misc_RNA	4662
chr2	17575001	17625000	chr2	Gnomon	gene	17618698	17652976	.	+	.	ID=gene-SLC16A14;Dbxref=GeneID:102172496;Name=SLC16A14;gbkey=Gene;gene=SLC16A14;gene_biotype=protein_coding	6303
chr2	17650001	17700000	chr2	Gnomon	gene	17661331	17680379	.	-	.	ID=gene-LOC102186538;Dbxref=GeneID:102186538;Name=LOC102186538;gbkey=Gene;gene=LOC102186538;gene_biotype=misc_RNA	19049
chr2	17875001	17925000	chr2	Gnomon	gene	17763215	17916591	.	+	.	ID=gene-TRIP12;Dbxref=GeneID:102171666;Name=TRIP12;gbkey=Gene;gene=TRIP12;gene_biotype=protein_coding	41590
chr2	17950001	18000000	chr2	Gnomon	gene	17954670	18337631	.	+	.	ID=gene-DNER;Dbxref=GeneID:102186257;Name=DNER;gbkey=Gene;gene=DNER;gene_biotype=protein_coding	45331
chr21	9925001	9975000	chr21	Gnomon	gene	9877501	9949798	.	+	.	ID=gene-LOC106503341;Dbxref=GeneID:106503341;Name=LOC106503341;gbkey=Gene;gene=LOC106503341;gene_biotype=lncRNA	24797
chr2	20550001	20600000	chr2	Gnomon	gene	20562267	20699992	.	-	.	ID=gene-RHBDD1;Dbxref=GeneID:102189253;Name=RHBDD1;gbkey=Gene;gene=RHBDD1;gene_biotype=protein_coding	37734
chr22	100001	150000	chr22	Gnomon	gene	112273	122555	.	-	.	ID=gene-MRPS24;Dbxref=GeneID:102191184;Name=MRPS24;gbkey=Gene;gene=MRPS24;gene_biotype=protein_coding	10283
chr22	100001	150000	chr22	Gnomon	gene	122692	144859	.	+	.	ID=gene-LOC102168308;Dbxref=GeneID:102168308;Name=LOC102168308;gbkey=Gene;gene=LOC102168308;gene_biotype=lncRNA	22168
chr22	100001	150000	chr22	Gnomon	gene	129892	163357	.	-	.	ID=gene-LOC102191467;Dbxref=GeneID:102191467;Name=LOC102191467;gbkey=Gene;gene=LOC102191467;gene_biotype=protein_coding	20109
chr22	10525001	10575000	chr22	Gnomon	gene	10468418	10564309	.	+	.	ID=gene-TRANK1;Dbxref=GeneID:102182638;Name=TRANK1;gbkey=Gene;gene=TRANK1;gene_biotype=protein_coding	39308
chr22	11625001	11675000	chr22	Gnomon	gene	11627864	11639965	.	+	.	ID=gene-SLC22A14;Dbxref=GeneID:102175722;Name=SLC22A14;gbkey=Gene;gene=SLC22A14;gene_biotype=protein_coding	12102
chr22	11625001	11675000	chr22	Gnomon	gene	11650110	11691296	.	+	.	ID=gene-XYLB;Dbxref=GeneID:102175995;Name=XYLB;gbkey=Gene;gene=XYLB;gene_biotype=protein_coding	24891
chr22	12525001	12575000	chr22	BestRefSeq%2CGnomon	gene	12539746	12553014	.	+	.	ID=gene-RPSA;Dbxref=GeneID:100860903;Name=RPSA;description=ribosomal protein SA;gbkey=Gene;gene=RPSA;gene_biotype=protein_coding	13269
chr22	12525001	12575000	chr22	Gnomon	gene	12514420	12537664	.	+	.	ID=gene-LOC100861209;Dbxref=GeneID:100861209;Name=LOC100861209;gbkey=Gene;gene=LOC100861209;gene_biotype=protein_coding	12663
chr22	13150001	13200000	chr22	Gnomon	gene	13153142	13156751	.	+	.	ID=gene-RPL14;Dbxref=GeneID:102178494;Name=RPL14;gbkey=Gene;gene=RPL14;gene_biotype=protein_coding	3610
chr22	13150001	13200000	chr22	Gnomon	gene	13160388	13170598	.	+	.	ID=gene-ZNF619;Dbxref=GeneID:102190559;Name=ZNF619;gbkey=Gene;gene=ZNF619;gene_biotype=protein_coding	10211
chr22	13150001	13200000	chr22	Gnomon	gene	13174279	13200096	.	+	.	ID=gene-LOC102191468;Dbxref=GeneID:102191468;Name=LOC102191468;gbkey=Gene;gene=LOC102191468;gene_biotype=protein_coding	25722
chr22	13725001	13775000	chr22	Gnomon	gene	13722447	14221226	.	-	.	ID=gene-ULK4;Dbxref=GeneID:102179055;Name=ULK4;gbkey=Gene;gene=ULK4;gene_biotype=protein_coding	49999
chr22	14075001	14150000	chr22	Gnomon	gene	13722447	14221226	.	-	.	ID=gene-ULK4;Dbxref=GeneID:102179055;Name=ULK4;gbkey=Gene;gene=ULK4;gene_biotype=protein_coding	74999
chr22	15800001	15850000	chr22	Gnomon	gene	15815179	15818821	.	+	.	ID=gene-LOC108633381;Dbxref=GeneID:108633381;Name=LOC108633381;gbkey=Gene;gene=LOC108633381;gene_biotype=lncRNA	3643
chr22	15800001	15850000	chr22	Gnomon	gene	15819072	15826607	.	+	.	ID=gene-LOC108633375;Dbxref=GeneID:108633375;Name=LOC108633375;gbkey=Gene;gene=LOC108633375;gene_biotype=lncRNA	7536
chr22	15800001	15850000	chr22	tRNAscan-SE	gene	15808099	15808170	.	-	.	ID=gene-TRNAR-UCU-9;Dbxref=GeneID:108633399;Name=TRNAR-UCU;gbkey=Gene;gene=TRNAR-UCU;gene_biotype=tRNA	72
chr22	17225001	17275000	chr22	Gnomon	gene	17156766	17404110	.	+	.	ID=gene-SRGAP3;Dbxref=GeneID:102184850;Name=SRGAP3;gbkey=Gene;gene=SRGAP3;gene_biotype=protein_coding	49999
chr22	21400001	21450000	chr22	Gnomon	gene	21367531	21718321	.	-	.	ID=gene-ITPR1;Dbxref=GeneID:102188092;Name=ITPR1;gbkey=Gene;gene=ITPR1;gene_biotype=protein_coding	49999
chr22	25150001	25200000	chr22	Gnomon	gene	24859824	25183999	.	-	.	ID=gene-CNTN6;Dbxref=GeneID:102191185;Name=CNTN6;gbkey=Gene;gene=CNTN6;gene_biotype=protein_coding	33998
chr22	25975001	26025000	chr22	Gnomon	gene	25872312	26101849	.	-	.	ID=gene-CHL1;Dbxref=GeneID:102168215;Name=CHL1;gbkey=Gene;gene=CHL1;gene_biotype=protein_coding	49999
chr22	2625001	2700000	chr22	Gnomon	gene	2582220	2664523	.	+	.	ID=gene-CMC1;Dbxref=GeneID:102174072;Name=CMC1;gbkey=Gene;gene=CMC1;gene_biotype=protein_coding	39522
chr22	2625001	2700000	chr22	Gnomon	gene	2667955	2704435	.	-	.	ID=gene-AZI2;Dbxref=GeneID:102174516;Name=AZI2;gbkey=Gene;gene=AZI2;gene_biotype=protein_coding	32046
chr2	22700001	22750000	chr2	Gnomon	gene	22584024	22892381	.	+	.	ID=gene-DOCK10;Dbxref=GeneID:102188364;Name=DOCK10;gbkey=Gene;gene=DOCK10;gene_biotype=protein_coding	49999
chr22	27200001	27250000	chr22	Gnomon	gene	27061216	27354315	.	+	.	ID=gene-CNTN3;Dbxref=GeneID:102188718;Name=CNTN3;gbkey=Gene;gene=CNTN3;gene_biotype=protein_coding	49999
chr22	2825001	2875000	chr22	Gnomon	gene	2704097	2853095	.	+	.	ID=gene-ZCWPW2;Dbxref=GeneID:102168495;Name=ZCWPW2;gbkey=Gene;gene=ZCWPW2;gene_biotype=protein_coding	28094
chr22	28575001	28625000	chr22	Gnomon	gene	28605705	28659683	.	-	.	ID=gene-PPP4R2;Dbxref=GeneID:102189252;Name=PPP4R2;gbkey=Gene;gene=PPP4R2;gene_biotype=protein_coding	19296
chr22	28825001	28875000	chr22	Gnomon	gene	28786430	28885173	.	+	.	ID=gene-SHQ1;Dbxref=GeneID:102170559;Name=SHQ1;gbkey=Gene;gene=SHQ1;gene_biotype=protein_coding	49999
chr2	23125001	23175000	chr2	Gnomon	gene	23058914	23166469	.	+	.	ID=gene-CUL3;Dbxref=GeneID:102188094;Name=CUL3;gbkey=Gene;gene=CUL3;gene_biotype=protein_coding	41468
chr22	32650001	32700000	chr22	Gnomon	gene	32561362	32737029	.	+	.	ID=gene-FAM19A4;Dbxref=GeneID:102190363;Name=FAM19A4;gbkey=Gene;gene=FAM19A4;gene_biotype=protein_coding	49999
chr22	37275001	37325000	chr22	Gnomon	gene	36978505	37330819	.	+	.	ID=gene-PRICKLE2;Dbxref=GeneID:102179895;Name=PRICKLE2;gbkey=Gene;gene=PRICKLE2;gene_biotype=protein_coding	49999
chr22	37425001	37475000	chr22	Gnomon	gene	37410147	37429262	.	+	.	ID=gene-PSMD6;Dbxref=GeneID:102180165;Name=PSMD6;gbkey=Gene;gene=PSMD6;gene_biotype=protein_coding	4261
chr22	37425001	37475000	chr22	Gnomon	gene	37451982	37591459	.	-	.	ID=gene-ATXN7;Dbxref=GeneID:102191746;Name=ATXN7;gbkey=Gene;gene=ATXN7;gene_biotype=protein_coding	23019
chr22	37725001	37775000	chr22	Gnomon	gene	37739997	37753896	.	-	.	ID=gene-SNTN;Dbxref=GeneID:106503456;Name=SNTN;gbkey=Gene;gene=SNTN;gene_biotype=protein_coding	13900
chr22	37775001	37825000	chr22	Gnomon	gene	37770306	38064554	.	-	.	ID=gene-SYNPR;Dbxref=GeneID:102180635;Name=SYNPR;gbkey=Gene;gene=SYNPR;gene_biotype=protein_coding	49999
chr22	38525001	38575000	chr22	Gnomon	gene	38398322	38879235	.	+	.	ID=gene-CADPS;Dbxref=GeneID:102168950;Name=CADPS;gbkey=Gene;gene=CADPS;gene_biotype=protein_coding	49999
chr22	39250001	39350000	chr22	Gnomon	gene	39010886	39783533	.	-	.	ID=gene-PTPRG;Dbxref=GeneID:102169530;Name=PTPRG;gbkey=Gene;gene=PTPRG;gene_biotype=protein_coding	99999
chr2	2425001	2475000	chr2	Gnomon	gene	2461252	2592685	.	-	.	ID=gene-UBR4;Dbxref=GeneID:102171113;Name=UBR4;gbkey=Gene;gene=UBR4;gene_biotype=protein_coding	13749
chr22	42925001	42975000	chr22	Gnomon	gene	42863625	42945857	.	-	.	ID=gene-PXK;Dbxref=GeneID:102185404;Name=PXK;gbkey=Gene;gene=PXK;gene_biotype=protein_coding	20856
chr22	42925001	42975000	chr22	Gnomon	gene	42946849	42959083	.	-	.	ID=gene-RPP14;Dbxref=GeneID:102186253;Name=RPP14;gbkey=Gene;gene=RPP14;gene_biotype=protein_coding	12235
chr22	42925001	42975000	chr22	Gnomon	gene	42967127	43035411	.	-	.	ID=gene-ABHD6;Dbxref=GeneID:102186912;Name=ABHD6;gbkey=Gene;gene=ABHD6;gene_biotype=protein_coding	7874
chr22	42975001	43025000	chr22	Gnomon	gene	42967127	43035411	.	-	.	ID=gene-ABHD6;Dbxref=GeneID:102186912;Name=ABHD6;gbkey=Gene;gene=ABHD6;gene_biotype=protein_coding	49999
chr22	44325001	44375000	chr22	Gnomon	gene	44319169	44368596	.	-	.	ID=gene-CCDC66;Dbxref=GeneID:102172106;Name=CCDC66;gbkey=Gene;gene=CCDC66;gene_biotype=protein_coding	43595
chr22	450001	500000	chr22	Gnomon	gene	388300	557097	.	+	.	ID=gene-VOPP1;Dbxref=GeneID:102172211;Name=VOPP1;gbkey=Gene;gene=VOPP1;gene_biotype=protein_coding	49999
chr22	45500001	45550000	chr22	Gnomon	gene	45489033	45508672	.	+	.	ID=gene-WNT5A;Dbxref=GeneID:102170921;Name=WNT5A;gbkey=Gene;gene=WNT5A;gene_biotype=protein_coding	8671
chr22	47575001	47625000	chr22	Gnomon	gene	47568701	47610925	.	+	.	ID=gene-DCP1A;Dbxref=GeneID:102175534;Name=DCP1A;gbkey=Gene;gene=DCP1A;gene_biotype=protein_coding	35924
chr22	47575001	47625000	chr22	Gnomon	gene	47621855	47644986	.	+	.	ID=gene-TKT;Dbxref=GeneID:102175812;Name=TKT;gbkey=Gene;gene=TKT;gene_biotype=protein_coding	3146
chr22	48250001	48325000	chr22	Gnomon	gene	48247857	48254402	.	-	.	ID=gene-LOC108638604;Dbxref=GeneID:108638604;Name=LOC108638604;end_range=48254402,.;gbkey=Gene;gene=LOC108638604;gene_biotype=protein_coding;partial=true	4401
chr22	48250001	48325000	chr22	Gnomon	gene	48256046	48261677	.	+	.	ID=gene-LOC108638594;Dbxref=GeneID:108638594;Name=LOC108638594;gbkey=Gene;gene=LOC108638594;gene_biotype=protein_coding;partial=true;start_range=.,48256046	5632
chr22	48250001	48325000	chr22	Gnomon	gene	48288240	48292150	.	-	.	ID=gene-LOC102172429;Dbxref=GeneID:102172429;Name=LOC102172429;gbkey=Gene;gene=LOC102172429;gene_biotype=lncRNA	3911
chr22	49500001	49550000	chr22	Gnomon	gene	49464753	49765783	.	-	.	ID=gene-DOCK3;Dbxref=GeneID:102175341;Name=DOCK3;gbkey=Gene;gene=DOCK3;gene_biotype=protein_coding	49999
chr22	5050001	5100000	chr22	Gnomon	gene	5019184	5109134	.	+	.	ID=gene-TGFBR2;Dbxref=GeneID:100861300;Name=TGFBR2;gbkey=Gene;gene=TGFBR2;gene_biotype=protein_coding	49999
chr22	5100001	5150000	chr22	Gnomon	gene	5019184	5109134	.	+	.	ID=gene-TGFBR2;Dbxref=GeneID:100861300;Name=TGFBR2;gbkey=Gene;gene=TGFBR2;gene_biotype=protein_coding	9133
chr22	52550001	52600000	chr22	Gnomon	gene	52541883	52576179	.	-	.	ID=gene-NBEAL2;Dbxref=GeneID:102183647;Name=NBEAL2;gbkey=Gene;gene=NBEAL2;gene_biotype=protein_coding	26178
chr22	52550001	52600000	chr22	Gnomon	gene	52578323	52618841	.	+	.	ID=gene-CCDC12;Dbxref=GeneID:102174441;Name=CCDC12;gbkey=Gene;gene=CCDC12;gene_biotype=protein_coding	21678
chr22	52650001	52700000	chr22	Gnomon	gene	52629890	52655274	.	-	.	ID=gene-PTH1R;Dbxref=GeneID:102183924;Name=PTH1R;gbkey=Gene;gene=PTH1R;gene_biotype=protein_coding	5273
chr22	52650001	52700000	chr22	Gnomon	gene	52669542	52675373	.	+	.	ID=gene-MYL3;Dbxref=GeneID:102175068;Name=MYL3;gbkey=Gene;gene=MYL3;gene_biotype=protein_coding	5832
chr22	52650001	52700000	chr22	Gnomon	gene	52687586	52700506	.	+	.	ID=gene-LOC108633380;Dbxref=GeneID:108633380;Name=LOC108633380;gbkey=Gene;gene=LOC108633380;gene_biotype=lncRNA	12415
chr22	53625001	53675000	chr22	Gnomon	gene	53579200	53632698	.	-	.	ID=gene-SACM1L;Dbxref=GeneID:102181907;Name=SACM1L;gbkey=Gene;gene=SACM1L;gene_biotype=protein_coding	7697
chr22	53625001	53675000	chr22	Gnomon	gene	53640110	53709475	.	-	.	ID=gene-LIMD1;Dbxref=GeneID:102186726;Name=LIMD1;gbkey=Gene;gene=LIMD1;gene_biotype=protein_coding	34891
chr22	53625001	53675000	chr22	tRNAscan-SE	gene	53632921	53632993	.	+	.	ID=gene-TRNAR-ACG-4;Dbxref=GeneID:108633390;Name=TRNAR-ACG;gbkey=Gene;gene=TRNAR-ACG;gene_biotype=tRNA	73
chr22	53800001	53850000	chr22	Gnomon	gene	53741719	53888385	.	-	.	ID=gene-LARS2;Dbxref=GeneID:102182177;Name=LARS2;gbkey=Gene;gene=LARS2;gene_biotype=protein_coding	49999
chr22	53850001	53900000	chr22	Gnomon	gene	53741719	53888385	.	-	.	ID=gene-LARS2;Dbxref=GeneID:102182177;Name=LARS2;gbkey=Gene;gene=LARS2;gene_biotype=protein_coding	38384
chr22	54550001	54600000	chr22	Gnomon	gene	54356621	54735433	.	-	.	ID=gene-ATP2B2;Dbxref=GeneID:102187815;Name=ATP2B2;gbkey=Gene;gene=ATP2B2;gene_biotype=protein_coding	49999
chr22	54875001	54925000	chr22	Gnomon	gene	54851759	54975671	.	+	.	ID=gene-SLC6A11;Dbxref=GeneID:102188093;Name=SLC6A11;gbkey=Gene;gene=SLC6A11;gene_biotype=protein_coding	49999
chr22	56050001	56100000	chr22	Gnomon	gene	55929449	56085783	.	+	.	ID=gene-TMCC1;Dbxref=GeneID:108638638;Name=TMCC1;gbkey=Gene;gene=TMCC1;gene_biotype=protein_coding	35782
chr22	57250001	57300000	chr22	Gnomon	gene	57227469	57341327	.	-	.	ID=gene-NR2C2;Dbxref=GeneID:108638628;Name=NR2C2;gbkey=Gene;gene=NR2C2;gene_biotype=protein_coding	49999
chr22	575001	625000	chr22	Gnomon	gene	576985	661325	.	-	.	ID=gene-LANCL2;Dbxref=GeneID:102172491;Name=LANCL2;gbkey=Gene;gene=LANCL2;gene_biotype=protein_coding	48016
chr22	57525001	57575000	chr22	Gnomon	gene	57516080	57566015	.	-	.	ID=gene-C22H3orf20;Dbxref=GeneID:108638598;Name=C22H3orf20;gbkey=Gene;gene=C22H3orf20;gene_biotype=protein_coding	41014
chr22	57750001	57850000	chr22	Gnomon	gene	57729666	57811463	.	-	.	ID=gene-SLC6A6;Dbxref=GeneID:102170561;Name=SLC6A6;gbkey=Gene;gene=SLC6A6;gene_biotype=protein_coding	61462
chr22	58075001	58125000	chr22	Gnomon	gene	58082523	58146522	.	+	.	ID=gene-WNT7A;Dbxref=GeneID:102171665;Name=WNT7A;gbkey=Gene;gene=WNT7A;gene_biotype=protein_coding	42478
chr22	58525001	58575000	chr22	Gnomon	gene	58441973	58535547	.	+	.	ID=gene-NUP210;Dbxref=GeneID:102172495;Name=NUP210;gbkey=Gene;gene=NUP210;gene_biotype=protein_coding	10546
chr22	58825001	58875000	chr22	Gnomon	gene	58847011	58886153	.	+	.	ID=gene-ACAD9;Dbxref=GeneID:102173050;Name=ACAD9;gbkey=Gene;gene=ACAD9;gene_biotype=protein_coding	27990
chr22	59625001	59675000	chr22	Gnomon	gene	59644864	59732736	.	+	.	ID=gene-MGLL;Dbxref=GeneID:102176082;Name=MGLL;gbkey=Gene;gene=MGLL;gene_biotype=protein_coding	30137
chr22	59675001	59725000	chr22	Gnomon	gene	59644864	59732736	.	+	.	ID=gene-MGLL;Dbxref=GeneID:102176082;Name=MGLL;gbkey=Gene;gene=MGLL;gene_biotype=protein_coding	49999
[truncated: 1,526 more rows]

## Sheet: supplementary.S7
FST_PI_XPCLR_TGB_VS_ZSG gene
CIPC
LOC106502578
IRF2BPL
LOC102175585
SYNE2
TRNAW-CCA
TRNAC-GCA
B2M
TERB2
TRIM69
LOC106502530
LOC102176126
RNASE6
EDDM3B
TRNAT-UGU
TRNAY-GUA
[truncated: 204 more rows]

## Sheet: supplementary.S8
TGB_VS_ZSG_KEGG
[truncated: 11 more rows]

[truncated: 9 more sheets: supplementary.S9, supplementary.S10, supplementary.S11, supplementary.S12, supplementary.S13, supplementary.S14, supplementary.S15, supplementary.S16, supplementary.S17]
